# Supplementary material for: Genome-Wide Association Study of Morpho-Physiological Traits in Aegilops tauschii to Broaden Wheat Genetic Diversity
Source: Plants (Basel). 2021 Jan 22;10(2):211. doi: 10.3390/plants10020211 (PMC7911611; doi:10.3390/plants10020211)
Supplement: Supplementary file 1 [file plants-10-00211-s001.zip]

Archive with 3 entries (3 files):
- Supplemental Table 1.xlsx
- Supplemental Table 2.xlsx
- Supplemental Table 3.xlsx
