# Supplementary material for: Genome-Wide Association Study of Morpho-Physiological Traits in Aegilops tauschii to Broaden Wheat Genetic Diversity
Source: Plants (Basel). 2021 Jan 22;10(2):211. doi: 10.3390/plants10020211 (PMC7911611; doi:10.3390/plants10020211)
Supplement: Supplementary file 1 [file plants-10-00211-s001.zip › Supplemental Table 1.xlsx]

## Sheet: Supplemtray Table 3
Supplementray Table 1. Functions of genes associated with morpho-physiological traits in TauL1 revealed by genome-wide association study (GWAS) using a Mixed Linear Model with DArTseq markers.
Trait	Marker	Chromo-some	Position	P-value	Marker (R²)	SNPs	Desirable effect allele	Contribution of 1st allele	Contribution of 2nd allele	Gene	Ortholog	Discribtion	Fuction	Refference
SPL	32763608|F|0-15:A>G-15:A>G	1D	454905874	2.157e-05	0.14756	A/G	G	-5.0489	-5.2067	TraesCS1D02G379200	Gene: BRADI_1g48525v3	Transcription factor MYB98 [Source:Projected from Arabidopsis thaliana (AT4G18770) UniProtKB/Swiss-Prot;Acc:Q9S7L2]	Mitochondrial electron transport, cytochrome c to oxygen, mitochondrial protein catabolic process and mitochondrion organization	https://www.uniprot.org/uniprot/Q8WV93
										TraesCS1D02G379300	Gene: OsLEA15 Os02g0250600	Late embryogenesis abundant protein repeat containing protein	Speculated to protect against water stress in plants	Stacy, R., Aalen, R. Identification of sequence homology between the internal hydrophilic repeated motifs of Group 1 late-embryogenesis-abundant proteinsin plants and hydrophilic repeats of the general stress protein GsiB of Bacillus subtilis . Planta 206, 476–478. (1998). https://doi.org/10.1007/s004250050424
										TraesCS1D02G379000	Gene: AT4G28070	AFG1-like ATPase family protein [Source:UniProtKB/TrEMBL;Acc:Q5XET7]	ATPase activity, ATP binding	https://www.uniprot.org/uniprot/Q5XET7
											Gene: HORVU.MOREX.r2.1HG0068540.1	SuperContig contig1: 454,590,218-454,594,155 reverse strand.	Unknown	Unknown
										TraesCS1D02G379100	Gene: AT1G11800	At1g11800/F25C20_3 [Source:UniProtKB/TrEMBL;Acc:Q9SA95]	5'-tyrosyl-DNA phosphodiesterase activity, endonuclease activity, exonuclease activity, metal ion binding and single-stranded DNA binding	https://www.uniprot.org/uniprot/Q9SA95.
										TraesCS1D02G378900	Gene: AP2/EREBP#096 Os05g0549800	Similar to DNA-binding protein RAV1	DNA binding and DNA-binding transcription factor activity	https://www.uniprot.org/uniprot/B6TX04
										TraesCS1D02G378800	Gene: AP2/EREBP#096 Os05g0549800	Similar to DNA-binding protein RAV1	DNA binding and DNA-binding transcription factor activity	https://www.uniprot.org/uniprot/B6TX04
										TraesCS1D02G378600	Gene: TS2 AT1G72810	Threonine synthase 2, chloroplastic [Source:UniProtKB/Swiss-Prot;Acc:Q9SSP5]	Pyridoxal phosphate binding and threonine synthase activity	https://www.uniprot.org/uniprot/Q9SSP5
											Gene: Os05g0549700	Similar to Threonine synthase, chloroplast precursor (EC 4.2.3.1) (TS)	Pyridoxal phosphate binding and threonine synthase activity	https://www.uniprot.org/uniprot/Q9SSP6
										TraesCS1D02G378700	Gene: AT1G18440	Peptidyl-tRNA hydrolase, chloroplastic [Source:UniProtKB/Swiss-Prot;Acc:Q8GW64]	Promotes caspase-independent apoptosis by regulating the function of two transcriptional regulators, AES and TLE1	https://www.uniprot.org/uniprot/Q8GW64
											Gene: fgenesh2_kg.1__2016__AT1G18440.1	Peptidyl-tRNA hydrolase family protein [Source:UniProtKB/TrEMBL;Acc:D7KGE1]	Aminoacyl-tRNA hydrolase activity	https://www.uniprot.org/uniprot/D7KGE1
										TraesCS1D02G378500	Gene: AP2/EREBP#096 Os05g0549800	Similar to DNA-binding protein RAV1	The RAV1 transcription factor positively regulates leaf senescence in Arabidopsis	Hye Ryun Woo 1, Jin Hee Kim, Junyoung Kim, Jeongsik Kim, Ung Lee, In-Ja Song, Jin-Hong Kim, Hyo-Yeon Lee, Hong Gil Nam, Pyung Ok Lim
										TraesCS1D02G378400	Gene: AP2/EREBP#096 Os05g0549800	Similar to DNA-binding protein RAV1	The RAV2 transcription factor positively regulates leaf senescence in Arabidopsis	Hye Ryun Woo 1, Jin Hee Kim, Junyoung Kim, Jeongsik Kim, Ung Lee, In-Ja Song, Jin-Hong Kim, Hyo-Yeon Lee, Hong Gil Nam, Pyung Ok Lim
											Gene: HORVU.MOREX.r2.1HG0068480.1	SuperContig contig1: 454,536,168-454,537,349 forward strand.	Unknown	Unknown
	32743501|F|0-5:A>G-5:A>G	2D	2093744	3.464e-05	0.12952	A/G	A	-4.9779	-4.7503	TraesCS2D02G004600	Gene: HORVU.MOREX.r2.2HG0081260.1	SuperContig contig2: 5,403,556-5,410,561 forward strand.	Unknown	Unknown
										TraesCS2D02G004500	Gene: Os04g0626500	Similar to Disease resistance protein RGA2 (RGA2-blb) (Blight resistance protein RPI)	Disease resistant gene	https://www.uniprot.org/uniprot/Q0J9X6
										TraesCS2D02G004200	Gene: Os04g0115500	Zinc finger, C2H2-type domain containing protein	Master Regulators of Abiotic Stress Responses in Plants	Han G, Lu C, Guo J, Qiao Z, Sui N, Qiu N and Wang B (2020) C2H2 Zinc Finger Proteins: Master Regulators of Abiotic Stress Responses in Plants. Front. Plant Sci. 11:115. doi: 10.3389/fpls.2020.00115
										TraesCS2D02G004000		tRNA (adenine(58)-N(1))-methyltransferase non-catalytic subunit TRM6 [Source:UniProtKB/TrEMBL;Acc:A0A1D5UY66]	Substrate-binding subunit of tRNA (adenine-N1-)-methyltransferase, which catalyzes the formation of N1-methyladenine at position 58 (m1A58) in initiator methionyl-tRNA.	https://www.uniprot.org/uniprot/O80846
										TraesCS2D02G004100	Gene: AT5G26610	At5g26610 [Source:UniProtKB/TrEMBL;Acc:Q147M4]	Defense response	At5g26610 - At5g26610 - Arabidopsis thaliana (Mouse-ear cress) - At5g26610 gene & protein (uniprot.org)
											Gene: Os04g0115400	D111/G-patch domain containing protein	Tolerate unrepaired DNA damage by recombinational mechanisms and UV light and chemical DNA-damaging agents.	Q Pang 1, J B Hays, I Rajagopal
										TraesCS2D02G002800	Gene: OsCYP87C2 Os03g0658800	Cytochrome P450 family protein	Members of this superfamily are involved in multiple metabolic pathways with distinct and complex functions, playing important roles in a vast array of reactions. As a result, numerous secondary metabolites are synthesized that function as growth and developmental signals or protect plants from various biotic and abiotic stresses.	XU Jun1 , WANG Xin-yu2 , GUO Wang-zhen1The cytochrome P450 superfamily: Key players in plant developmentand defense. Journal of Integrative Agriculture 2015, 14(9): 1673–1686
										TraesCS2D02G002200	Gene: AT3G49200	O-acyltransferase (WSD1-like) family protein [Source:UniProtKB/TrEMBL;Acc:Q9M3B2]	Bifunctional wax ester synthase/diacylglycerol acyltransferase. Involved in cuticular wax biosynthesis. Diacylglycerol O-acyltransferase activity and long-chain-alcohol O-fatty-acyltransferase activity	https://www.uniprot.org/uniprot/Q93ZR6
	32745140|F|0-54:G>A-54:G>A	3D	410547540	6.3853e-05	0.12069	A/G	G	-3.9743	-5.7104	TraesCS3D02G297300		AMP-dependent synthetase and ligase family protein [Source:Projected from Arabidopsis thaliana (AT3G16170) TAIR;Acc:AT3G16170]	catalytic activity, AMP binding; INVOLVED IN: metabolic process	http://ppdb.agr.gifu-u.ac.jp/ppdb/cgi-bin/display.cgi?organism=At&gene=AT3G16170&pos=5474640&rev=&all=
										TraesCS3D02G297400	Gene: Os01g0761400	TGF-beta receptor, type I/II extracellular region family protein	Associated with plant development, and require the activity of a Ser/Thr receptor kinase to realize their effects	Jiang and Clouse (2001) Expression of a plant gene with sequence similarity to animal TGF-beta receptor interacting protein is regulated by brassinosteroids and required for normal plant development
										TraesCS3D02G297600	Gene: Os01g0761500	TGF-beta receptor, type I/II extracellular region family protein	Associated with plant development, and require the activity of a Ser/Thr receptor kinase to realize their effects	Jiang and Clouse (2001) Expression of a plant gene with sequence similarity to animal TGF-beta receptor interacting protein is regulated by brassinosteroids and required for normal plant development
										TraesCS3D02G297200		Pentatricopeptide repeat-containing protein At2g33760 [Source:Projected from Arabidopsis thaliana (AT2G33760) UniProtKB/Swiss-Prot;Acc:P93011]	Their combined action has profound effects on organelle biogenesis and function and, consequently, on photosynthesis, respiration, plant development, and environmental responses.	Alice Barkan 1, Ian Small (2014) Pentatricopeptide repeat proteins in plants. Annu Rev Plant Biol. 2014;65:415-42. doi: 10.1146/annurev-arplant-050213-040159
										TraesCS3D02G296900	Gene: Os01g0761000	Conserved hypothetical protein	Unknown	Unknown
										TraesCS3D02G297000	Gene: TCX5 AT4G29000	Protein tesmin/TSO1-like CXC 5 [Source:UniProtKB/Swiss-Prot;Acc:Q9SZD1]	Developmental protein	https://www.uniprot.org/uniprot/Q9SZD1
											Gene: Os01g0761100	Tesmin/TSO1-like, CXC domain containing protein	Plays a role in development of both male and female reproductive tissues.	https://www.uniprot.org/uniprot/F4JY84
										TraesCS3D02G296600	Gene: Os02g0774200	Conserved hypothetical protein	Unknown
										TraesCS3D02G296700	Gene: OsISC23 Os02g0774300	Similar to Heat shock 70 kDa protein, mitochondrial precursor	Important for protein folding, protein translocation, and stress responses in almost all organisms and in almost all subcellular compartments.	Su PH, Li HM. Arabidopsis stromal 70-kD heat shock proteins are essential for plant development and important for thermotolerance of germinating seeds. Plant Physiol. 2008;146(3):1231-1241. doi:10.1104/pp.107.114496
										TraesCS3D02G296500		HD-ZIP IV family of homeobox-leucine zipper protein with lipid-binding START domain-containing protein [Source:Projected from Arabidopsis thaliana (AT1G79840) UniProtKB/TrEMBL;Acc:F4HQC0]	Responsible for regulation of developmental processes	Chew W, Hrmova M, Lopato S. Role of Homeodomain leucine zipper (HD-Zip) IV transcription factors in plant development and plant protection from deleterious environmental factors. Int J Mol Sci. 2013;14(4):8122-8147. Published 2013 Apr 12 doi:10.3390/ijms14048122
										TraesCS3D02G296400	Gene: Os Os01g0760300	Similar to Pollen-specific kinase partner protein	Play roles in pollen germination and tube growth	Kaothien P, Ok SH, Shuai B, Wengier D, Cotter R, Kelley D, Kiriakopolos S, Muschietti J, McCormick S. Kinase partner protein interacts with the LePRK1 and LePRK2 receptor kinases and plays a role in polarized pollen tube growth. Plant J. 2005 May;42(4):492-503. doi: 10.1111/j.1365-313X.2005.02388.x. PMID: 15860008
										TraesCS3D02G296300		Dynein light chain [Source:UniProtKB/TrEMBL;Acc:A0A1D5WF63]	Intraflagellar transport (IFT), is involved in organizing the Golgi apparatus and spindle poles, and has roles in moving nuclei, vesicles, pigment granules, and chromosomes	Lawrence, C. J., Morris, N. R., Meagher, R. B. and Dawe, R. K. 2001. Dyneins have run their course in plant lineage. Traffic 2
	32740085|F|0-47:G>A-47:G>A	5D	390558287	0.00012405	0.11871	A/G	A	-8.1863	-4.9124	TraesCS5D02G449800		Purple acid phosphatase [Source:UniProtKB/TrEMBL;Acc:A0A1D5ZJZ0]	Plays a central role in virtually all major metabolic processes in plants, including photosynthesis and respiration.	Hue T. Tran, Brenden A. Hurley, William C. Plaxton (2010) Feeding hungry plants: The role of purple acid phosphatases in phosphate nutrition, Plant Science, Volume 179, Issues 1–2
										TraesCS5D02G449700	Gene: AT2G03270	DNA-binding protein [Source:UniProtKB/TrEMBL;Acc:O81047]	ATP binding, DNA binding and helicase activity	https://www.uniprot.org/uniprot/O81047
											Gene: RBP-59 Os03g0586900	DNA helicase, putative domain containing protein	Regulation of leaf senescence	https://rapdb.dna.affrc.go.jp/viewer/gbrowse_details/irgsp1?name=OS03G0586900
										TraesCS5D02G449600		Lysine--tRNA ligase [Source:UniProtKB/TrEMBL;Acc:A0A341WHD4]	Enriching the lysine content of grain.	Wu, Xing & Kenzior, Alexander & Willmot, David & Scanlon, Sarah & Chen, Zhihong & Topin, Andrey & He, Shao & Acevedo, Ashley & Folk, William. (2007). Altered expression of plant lysyl tRNA synthetase promotes tRNA misacylation and translational recoding of lysine. The Plant journal : for cell and molecular biology. 50. 627-36. 10.1111/j.1365-313X.2007.03076.x
										TraesCS5D02G449300	Gene: Os03g0797700	rRNA-processing protein EFG1 domain containing protein	Essential function in rRNA processing	Palm, Denise & Streit, Deniz & Shanmugam, Thiruvenkadam & Weis, Benjamin & Ruprecht, Maike & Simm, Stefan & Schleiff, Enrico. (2019). Plant-specific ribosome biogenesis factors in Arabidopsis thaliana with essential function in rRNA processing. Nucleic acids research. 47. 1880-1895. 10.1093/nar/gky1261
										TraesCS5D02G449400		Auxin-responsive protein [Source:UniProtKB/TrEMBL;Acc:A0A341W5N7]	Regulator of virtually every aspect of plant growth and development	Keithanne Mockaitis and Mark Estelle. Auxin Receptors and Plant Development: A New Signaling Paradigm. Vol. 24:55-80 (Volume publication date 10 November 2008) First published online as a Review in Advance on July 16, 2008 https://doi.org/10.1146/annurev.cellbio.23.090506.123214
										TraesCS5D02G449200	Gene: UNE12 AT4G02590	UNE12 [Source:UniProtKB/TrEMBL;Acc:A0A384KS03]	Function in protein dimerization activity in plant	https://www.uniprot.org/uniprot/A0A384KS03
											Gene: OsbHLH098 Os03g0797600	Similar to Helix-loop-helix protein homolog	important regulatory components in transcriptional networks in these systems, controlling a diversity of processes from cell proliferation to cell lineage establishment	Gabriela Toledo-Ortiz, Enamul Huq,1 and Peter H. Quail2. The Arabidopsis Basic/Helix-Loop-Helix Transcription Factor Family
										TraesCS5D02G449100	Gene: BRADI_1g72580v3	hypothetical protein	Unknown	Unknown
										TraesCS5D02G449000	Gene: BRADI_1g27257v3	hypothetical protein	Unknown	Unknown
										TraesCS5D02G448800	Gene: BRADI_1g27257v3	hypothetical protein	Unknown	Unknown
										TraesCS5D02G448500	Gene: TRPA1 AT4G02610	Tryptophan synthase alpha chain [Source:UniProtKB/Swiss-Prot;Acc:O22765]	Indole-3-glycerol-phosphate lyase activity and tryptophan synthase activity	https://www.uniprot.org/uniprot/Q42529.
											Gene: Os03g0797500	Similar to Indole-3-glycerol phosphate lyase (Fragment)	Defence mechanism against insects and microbial pathogens in the grass family.	https://www.brenda-enzymes.org/enzyme.php?ecno=4.1.2.8
										TraesCS5D02G448400	Gene: TSA1 AT3G54640	Tryptophan synthase alpha chain, chloroplastic [Source:UniProtKB/Swiss-Prot;Acc:Q42529]	Plays an essential role in plant growth and development	Zhang, Rui & Ouyang, Jian & Li, Jiayang & Wang, Yonghong. (2008). Arabidopsis Indole Synthase, a Homolog of Tryptophan Synthase Alpha, is an Enzyme Involved in the Trp-independent Indole-containing Metabolite Biosynthesis. Journal of integrative plant biology. 50. 1070-7. 10.1111/j.1744-7909.2008.00729.x
											Gene: BRADI_1g05460v3	hypothetical protein	Unknown
										TraesCS5D02G448200	Gene: TSA1 AT3G54640	Tryptophan synthase alpha chain, chloroplastic [Source:UniProtKB/Swiss-Prot;Acc:Q42529]	Enhance plant growth through increased protein synthesis	Erland LAE, Saxena P. Auxin driven indoleamine biosynthesis and the role of tryptophan as an inductive signal in Hypericum perforatum (L.). PLoS One. 2019;14(10):e0223878. Published 2019 Oct 17. doi:10.1371/journal.pone.0223878
										TraesCS5D02G448300	Gene: SORBI_3003G066700	Hypothetical protein	Unknown
										TraesCS5D02G448100	TraesCS5D02G448100	Pseudouridine synthase [Source:UniProtKB/TrEMBL;Acc:W5FW28]	Increase survival and growth	Lu S, Li C, Zhang Y, Zheng Z, Liu D. Functional Disruption of a Chloroplast Pseudouridine Synthase Desensitizes Arabidopsis Plants to Phosphate Starvation. Front Plant Sci. 2017;8:1421. Published 2017 Aug 15. doi:10.3389/fpls.2017.01421
										TraesCS5D02G447900	Gene: TSA1 AT3G54640	Tryptophan synthase alpha chain, chloroplastic [Source:UniProtKB/Swiss-Prot;Acc:Q42529]	Enhance plant growth through increased protein synthesis	Erland LAE, Saxena P. Auxin driven indoleamine biosynthesis and the role of tryptophan as an inductive signal in Hypericum perforatum (L.). PLoS One. 2019;14(10):e0223878. Published 2019 Oct 17. doi:10.1371/journal.pone.0223878
											Gene: OsIGL Os03g0797400	Similar to Indole-3-glycerol phosphate lyase	Indole-3-glycerol-phosphate synthase activity and phosphoribosylanthranilate isomerase activity in plants	https://www.uniprot.org/uniprot/C0P9Q8
										TraesCS5D02G447600	Gene: OsMB42 Os10g0429600	Similar to BTB/POZ domain containing protein	Disease resistance	Boyle P, Le Su E, Rochon A, et al. The BTB/POZ domain of the Arabidopsis disease resistance protein NPR1 interacts with the repression domain of TGA2 to negate its function. Plant Cell. 2009;21(11):3700-3713. doi:10.1105/tpc.109.069971
										TraesCS5D02G447700	Gene: Os06g0619000	NB-ARC domain containing protein	Pathogen recognition and subsequent activation +N3:O3of innate immune responses.	van Ooijen G, Mayr G, Kasiem MM, Albrecht M, Cornelissen BJ, Takken FL. Structure-function analysis of the NB-ARC domain of plant disease resistance proteins. J Exp Bot. 2008;59(6):1383-97. doi: 10.1093/jxb/ern045. Epub 2008 Apr 4. PMID: 18390848
										TraesCS5D02G447800	Gene: HORVU5Hr1G106090	Predicted protein [Source:UniProtKB/TrEMBL;Acc:F2DVQ0]	Tryptophan synthase activity	https://www.uniprot.org/uniprot/F2DVQ0
										TraesCS5D02G447400	Gene: AT2G38840	Guanylate-binding family protein [Source:UniProtKB/TrEMBL;Acc:F4ITY5]	GTPase activity and GTP binding	https://www.uniprot.org/uniprot/F4ITY5
											Gene: Os03g0796800	Similar to guanylate-binding family protein	Cell-autonomous defense against intracellular pathogens	Ji C, Du S, Li P, et al. Structural mechanism for guanylate-binding proteins (GBPs) targeting by the Shigella E3 ligase IpaH9.8. PLoS Pathog. 2019;15(6):e1007876. Published 2019 Jun 19. doi:10.1371/journal.ppat.1007876
										TraesCS5D02G447500	Gene: REB Os03g0796900	bZIP transcription factor, Globulin gene promoter in endosper	Seed development, dormancy and germination, as well as in seedling development and other light-mediated processes	Ruta V, Longo C, Lepri A, et al. The DOF Transcription Factors in Seed and Seedling Development. Plants (Basel). 2020;9(2):218. Published 2020 Feb 8. doi:10.3390/plants9020218
	32774197|F|0-39:T>A-39:T>A	4D	6492361	4.4254e-05	0.13517	A/T	A	3.16751	-8.7018	Gene: TraesCS4D02G014200		Ferredoxin [Source:UniProtKB/TrEMBL;Acc:A0A1D6S0X8]	Photosynthesis	Fukuyama K. Structure and function of plant-type ferredoxins. Photosynth Res. 2004;81(3):289-301. doi: 10.1023/B:PRES.0000036882.19322.0a. PMID: 16034533
										Gene: TraesCS4D02G015400		Tubulin beta chain [Source:UniProtKB/TrEMBL;Acc:W5ENX5]	Microtubule biogenesis	Kirik V, Grini PE, Mathur J, et al. The Arabidopsis TUBULIN-FOLDING COFACTOR A gene is involved in the control of the alpha/beta-tubulin monomer balance. Plant Cell. 2002;14(9):2265-2276. doi:10.1105/tpc.003020
											Gene: OsSAUR17 Os03g0660500	Auxin responsive SAUR protein domain containing protein	Plant growth and development and enviromental signals	Ren, Hong & Gray, William. (2015). SAUR Proteins as Effectors of Hormonal and Environmental Signals in Plant Growth. Molecular plant. 8. 10.1016/j.molp.2015.05.003
											Gene: Zm00001d033464	Putative auxin-induced protein family%3B SAUR14-auxin-responsive SAUR family member	Root and leaf growth	Marios Nektarios Markakis,Agnieszka Karolina Boron,Bram Van Loock,Kumud Saini,Susanna Cirera,Jean-Pierre Verbelen,Kris Vissenberg (2013) Characterization of a Small Auxin-Up RNA (SAUR)-Like Gene Involved in Arabidopsis thaliana Development. https://doi.org/10.1371/journal.pone.0082596
											Zm00001d033475	Cation/calcium exchanger 2	Salt Stress tolerance	Wang P, Li Z, Wei J, Zhao Z, Sun D, Cui S. A Na+/Ca2+ exchanger-like protein (AtNCL) involved in salt stress in Arabidopsis. J Biol Chem. 2012;287(53):44062-44070. doi:10.1074/jbc.M112.351643
											Gene: Os03g0656201	Similar to chaperone protein dnaJ-related	Role ontrol protein homeostasis, protein folding, unfolding, and assembly under both normal and stress conditions as well as in cellular secretory pathways	Chen, KM., Holmström, M., Raksajit, W. et al. Small chloroplast-targeted DnaJ proteins are involved in optimization of photosynthetic reactions in Arabidopsis thaliana. BMC Plant Biol 10, 43 (2010). https://doi.org/10.1186/1471-2229-10-43
											Gene: Os03g0656000	Hypothetical conserved gene	Unknown
											Gene: OsNPC3 Os03g0852800	Similar to NPC4 (NONSPECIFIC PHOSPHOLIPASE C4); hydrolase, acting on ester bonds / phospholipase C	Multiple physiological roles in lipid metabolism and signaling in plants.	Song, J., Zhou, Y., Zhang, J. et al. Structural, expression and evolutionary analysis of the non-specific phospholipase C gene family in Gossypium hirsutum . BMC Genomics 18, 979 (2017). https://doi.org/10.1186/s12864-017-4370-6
										Gene: TraesCS4D02G013600	Gene: Os03g0656800	Similar to 3-glucanase	Play key roles in cell division, trafficking of materials through plasmodesmata, in withstanding abiotic stresses and are involved in flower formation through to seed maturation. They also defend plants against fungal pathogens either alone or in association with chitinases and other antifungal proteins	Balasubramanian, Vaiyapuri & Vashisht, Divya & Cletus, Jean & Sakthivel, Natarajan. (2012). Plant β-1,3-glucanases: Their biological functions and transgenic expression against phytopathogenic fungi. Biotechnology letters. 34. 1983-90. 10.1007/s10529-012-1012-6
										Gene: TraesCS4D02G013600	Gene: BRADI_1g01190v3	hypothetical protein	Unknown
										Gene: TraesCS4D02G013600	Gene: AT5G18220	Beta-1,3-glucanase-like protein [Source:UniProtKB/TrEMBL;Acc:Q9FK49	Carbohydrate metabolic process	https://www.uniprot.org/uniprot/Q9FK49
										TraesCS4D02G013100	Gene: TRITD4Bv1G003750	18.2 kDa class I heat shock protein	Heat acclimation, protein complex oligomerization, protein folding, response to heat, response to hydrogen peroxide, response to reactive oxygen species and response to salt stress.	https://www.uniprot.org/uniprot/P19037
										TraesCS4D02G013400	Gene: CCX1 AT5G17860	Cation/calcium exchanger 1 [Source:UniProtKB/Swiss-Prot;Acc:Q9FKP1]	Antiporter activity and cation transmembrane transporter activity	https://www.uniprot.org/uniprot/Q9FKP1
										TraesCS4D02G013300	Gene: AT5G18220	Beta-1,3-glucanase-like protein [Source:UniProtKB/TrEMBL;Acc:Q9FK49]	Carbohydrate metabolic process and glucan endo-1,3-beta-D-glucosidase activity	https://www.uniprot.org/uniprot/Q9FK49
										TraesCS4D02G013600	Gene: AT5G18220	Beta-1,3-glucanase-like protein [Source:UniProtKB/TrEMBL;Acc:Q9FK49]	Carbohydrate metabolic process and glucan endo-1,3-beta-D-glucosidase activity	https://www.uniprot.org/uniprot/Q9FK49
										TraesCS4D02G014100	Gene: OsWRKY60 Os03g0657400	Hypothetical conserved gene	Unknown
SPWg	32731844	1D	114090069	7.8491e-05	0.09672	A/C	A	0.06519	0	TraesCS1D02G118800		Glycosyltransferase [Source:UniProtKB/TrEMBL;Acc:W5ALM8]	Biosynthesis of polysaccharides and glycoproteins in the plant cell wall.	Hansen SF, Harholt J, Oikawa A, Scheller HV. Plant Glycosyltransferases Beyond CAZy: A Perspective on DUF Families. Front Plant Sci. 2012;3:59. Published 2012 Mar 28. doi:10.3389/fpls.2012.00059
										TraesCS1D02G118600	Gene: BOR4 AT1G15460	BOR4 [Source:UniProtKB/TrEMBL;Acc:A0A178W6Z7]	Inorganic anion exchanger activity	https://www.uniprot.org/uniprot/A0A178W6Z7
											Gene: BOR4 Os05g0176800	Boron efflux transporter, Pollen germination and/or tube elongatio	Required for normal pollen germination and/or tube elongation	Tanaka N, Uraguchi S, Saito A, Kajikawa M, Kasai K, Sato Y, Nagamura Y, Fujiwara T. Roles of pollen-specific boron efflux transporter, OsBOR4, in the rice fertilization process. Plant Cell Physiol. 2013 Dec;54(12):2011-9. doi: 10.1093/pcp/pct136. Epub 2013 Sep 24. PMID: 24068795
										TraesCS1D02G118700	Gene: Os02g0321000	Pentatricopeptide repeat domain containing protein	Role in photosynthesis, respiration, plant development, and environmental responses.	Barkan A, Small I. Pentatricopeptide repeat proteins in plants. Annu Rev Plant Biol. 2014;65:415-42. doi: 10.1146/annurev-arplant-050213-040159. Epub 2014 Jan 27. PMID: 24471833
										TraesCS1D02G118500	Gene: Os05g0176700	Conserved hypothetical protein	Unknown
										TraesCS1D02G118300	Gene: OsSET30 Os08g0400200	Similar to SET domain protein	Plant developmental processes, such as flowering time control and embryogenesis.	Ng DW, Wang T, Chandrasekharan MB, Aramayo R, Kertbundit S, Hall TC. Plant SET domain-containing proteins: structure, function and regulation. Biochim Biophys Acta. 2007;1769(5-6):316-329. doi:10.1016/j.bbaexp.2007.04.003
										TraesCS1D02G118100	Gene: Os05g0176700	Conserved hypothetical protein	Unknown
										TraesCS1D02G118000	Gene: Os05g0176700	Conserved hypothetical protein	Unknown
										TraesCS1D02G117900	Gene: Os03g0353400	Similar to Poly(A)-binding protein C-terminal interacting protein 6	Plays an essential role in cell growth, differentiation, and development.	Berlanga JJ, Baass A, Sonenberg N. Regulation of poly(A) binding protein function in translation: Characterization of the Paip2 homolog, Paip2B. RNA. 2006;12(8):1556-1568. doi:10.1261/rna.106506
										TraesCS1D02G117800	Gene: Os05g0176500	ATP10 family protein	Unknown
										TraesCS1D02G117500	Gene: OsSTA141 Os05g0176300	Conserved hypothetical protein	Unknown
										TraesCS1D02G117600	Gene: OsC3H34 Os05g0176400	Zinc finger, CCCH-type domain containing protein	Stress responsive	Pi, B., He, X., Ruan, Y. et al. Genome-wide analysis and stress-responsive expression of CCCH zinc finger family genes in Brassica rapa. BMC Plant Biol 18, 373 (2018). https://doi.org/10.1186/s12870-018-1608-7
										TraesCS1D02G117400		Cellulose synthase [Source:UniProtKB/TrEMBL;Acc:W5ALG5]	Plays vital roles in various physiological processes in plants, such as morphogenesis and immunity.	Lei, L. Cellulose synthase trimers. Nat. Plants 6, 906 (2020). https://doi.org/10.1038/s41477-020-00752-6.
										TraesCS1D02G117300	Gene: AT1G15380	GLYI4 [Source:UniProtKB/TrEMBL;Acc:A0A178W6B2]	Role in methylglyoxal detoxification and jasmonate-mediated stress responses	Proietti S, Falconieri GS, Bertini L, et al. GLYI4 Plays A Role in Methylglyoxal Detoxification and Jasmonate-Mediated Stress Responses in Arabidopsis thaliana. Biomolecules. 2019;9(10):635. Published 2019 Oct 22. doi:10.3390/biom9100635
											Gene: OsGLYI6 Os05g0171900	Glyoxalase/bleomycin resistance protein/dioxygenase domain containing protein	Dioxygenase activity	https://www.uniprot.org/uniprot/Q6NBC6
DH	32722593	1D	41322847	3.3052e-05	0.12575	A/C	A	9.8538	0	TraesCS1D02G061800	Gene: Os05g0517400	Conserved hypothetical protein	Unknown
										TraesCS1D02G061600		Ribosome biogenesis regulatory protein [Source:UniProtKB/TrEMBL;Acc:A0A341PCN8]	Stress response in plants	Julio Sáez-Vásquez, Michel Delseny (2019) Ribosome Biogenesis in Plants: From Functional 45S Ribosomal DNA Organization to Ribosome Assembly Factors. The Plant Cell Sep 2019, 31 (9) 1945-1967; DOI: 10.1105/tpc.18.00874
										TraesCS1D02G061500	Gene: Os05g0122600	Prefoldin domain containing protein	Responding to abiotic stress	Cao J. Analysis of the Prefoldin Gene Family in 14 Plant Species. Front Plant Sci. 2016;7:317. Published 2016 Mar 15. doi:10.3389/fpls.2016.00317
										TraesCS1D02G061700		E3 ubiquitin-protein ligase [Source:UniProtKB/TrEMBL;Acc:A0A1D5T288]	Regulation of a number of biological processes including hormonal control of vegetative growth, plant reproduction, light response, biotic and abiotic stress tolerance and DNA repair, indicates a major role for protein degradation in control of plant life.	Mazzucotelli E, Belloni S, Marone D, et al. The e3 ubiquitin ligase gene family in plants: regulation by degradation. Curr Genomics. 2006;7(8):509-522. doi:10.2174/138920206779315728
										TraesCS1D02G061400	Gene: WSL4 Os02g0565400	P-family pentatricopeptide repeat (PPR) protein, Chloroplast biogenesis during early leaf development, Chloroplast RNA group II intron splicin	Essential factor for greening in plants and plays a non-redundant role in post-transcriptional regulation of chloroplast genes.	Takayuki Asano, Akio Miyao, Hirohiko Hirochika, Shoshi Kikuchi, Koh-ichi Kadowakia (2012) A pentatricopeptide repeat gene of rice is required for splicing of chloroplast transcripts and RNA editing of ndhA. Plant Biotechnology. https://doi.org/10.5511/plantbiotechnology.12.1217a
										TraesCS1D02G061200	Gene: BRADI_3g12490v3	hypothetical protein	Unknown
										TraesCS1D02G061100	Gene: AT1G08750	Peptidase C13 family [Source:UniProtKB/TrEMBL;Acc:Q8GYI6]	Stomatal complex patterning and GPI-anchor transamidase activity	https://www.uniprot.org/uniprot/Q8GYI6
										TraesCS1D02G061000	Gene: TRITD1Av1G018420	Glycerol-3-phosphate dehydrogenase [NAD(P)+] G	Important function for environmental stress responses	Thomas Driver , Drupad K. Trivedi , Owen A. McIntosh , Andrew P. Dean , Royston Goodacre and Jon K. Pittman (2017) Two Glycerol-3-Phosphate Dehydrogenases from Chlamydomonas have Distinct Roles in Lipid Metabolism. Plant Physiology Preview. Published on June 6, 2017. DOI:10.1104/pp.17.00491
										TraesCS1D02G060900	Gene: Os05g0122500	Similar to PWWP domain containing protein, expressed	Regulate flowering time	Jin‐Xing Zhou, Zhang‐Wei Liu, Yong‐Qiang Li, Lin Li, Bangjun Wang, She Chen, Xin‐Jian He (2018) Arabidopsis PWWP domain proteins mediate H3K27 trimethylation on FLC and regulate flowering time. Journal of Integrative Plant BiologyVolume 60, Issue 5
										TraesCS1D02G060800	Gene: Os05g0122500	Similar to PWWP domain containing protein, expressed	Regulate flowering time	Jin‐Xing Zhou, Zhang‐Wei Liu, Yong‐Qiang Li, Lin Li, Bangjun Wang, She Chen, Xin‐Jian He (2018) Arabidopsis PWWP domain proteins mediate H3K27 trimethylation on FLC and regulate flowering time. Journal of Integrative Plant BiologyVolume 60, Issue 5
										TraesCS1D02G060700	Gene: Os12g0504900	Glucoamylase, putatuve domain containing protein	Starch Biosynthesis	Wilkens C, Svensson B and Møller MS (2018) Functional Roles of Starch Binding Domains and Surface Binding Sites in Enzymes Involved in Starch Biosynthesis. Front. Plant Sci. 9:1652. doi: 10.3389/fpls.2018.01652.
	32782428|F|0-17:T>C-17:T>C	5D	438208975	8.9253e-07	0.15315	C/T	C	-21.866	0	TraesCS5D02G359500		Serine/threonine-protein kinase [Source:UniProtKB/TrEMBL;Acc:A0A1D5ZZG7]	Physiological functions in plants	D. G. Hardie (1999) PLANT PROTEIN SERINE/THREONINE KINASES: Classification and Functions. Plant Physiology and Plant Molecular Biology. Vol. 50:97-131 (Volume publication date June 1999) https://doi.org/10.1146/annurev.arplant.50.1.97
										TraesCS5D02G359200		Serine/threonine-protein kinase [Source:UniProtKB/TrEMBL;Acc:W5FVE8]	Physiological functions in plants	D. G. Hardie (1999) PLANT PROTEIN SERINE/THREONINE KINASES: Classification and Functions. Plant Physiology and Plant Molecular Biology. Vol. 50:97-131 (Volume publication date June 1999) https://doi.org/10.1146/annurev.arplant.50.1.97
										TraesCS5D02G358700		Serine/threonine-protein kinase [Source:UniProtKB/TrEMBL;Acc:A0A1D5ZPP5]	Physiological functions in plants	D. G. Hardie (1999) PLANT PROTEIN SERINE/THREONINE KINASES: Classification and Functions. Plant Physiology and Plant Molecular Biology. Vol. 50:97-131 (Volume publication date June 1999) https://doi.org/10.1146/annurev.arplant.50.1.97
										TraesCS5D02G358900		Serine/threonine-protein kinase [Source:UniProtKB/TrEMBL;Acc:A0A1D5ZPP1]	Physiological functions in plants	D. G. Hardie (1999) PLANT PROTEIN SERINE/THREONINE KINASES: Classification and Functions. Plant Physiology and Plant Molecular Biology. Vol. 50:97-131 (Volume publication date June 1999) https://doi.org/10.1146/annurev.arplant.50.1.97
										TraesCS5D02G357900	Gene: HORVU.MOREX.r2.7HG0547540.1	SuperContig contig7: 46,719,119-46,720,166 forward strand.	Unknown
										TraesCS5D02G358000		Serine/threonine-protein kinase [Source:UniProtKB/TrEMBL;Acc:W5FQB1]	Physiological functions in plants	D. G. Hardie (1999) PLANT PROTEIN SERINE/THREONINE KINASES: Classification and Functions. Plant Physiology and Plant Molecular Biology. Vol. 50:97-131 (Volume publication date June 1999) https://doi.org/10.1146/annurev.arplant.50.1.97
										TraesCS5D02G358100	Gene: Os09g0551500	Similar to S-locus receptor-like kinase RLK14	Negative regulator in plant defense responses for enviromental stresses	Kim HS, Jung MS, Lee SM, Kim KE, Byun H, Choi MS, Park HC, Cho MJ, Chung WS. An S-locus receptor-like kinase plays a role as a negative regulator in plant defense responses. Biochem Biophys Res Commun. 2009 Apr 10;381(3):424-8. doi: 10.1016/j.bbrc.2009.02.050. Epub 2009 Feb 15. PMID: 19222996
										TraesCS5D02G358200		Similar to S-locus receptor-like kinase RLK14	Negative regulator in plant defense responses for enviromental stresses	Kim HS, Jung MS, Lee SM, Kim KE, Byun H, Choi MS, Park HC, Cho MJ, Chung WS. An S-locus receptor-like kinase plays a role as a negative regulator in plant defense responses. Biochem Biophys Res Commun. 2009 Apr 10;381(3):424-8. doi: 10.1016/j.bbrc.2009.02.050. Epub 2009 Feb 15. PMID: 19222996
										TraesCS5D02G357600		Chlorophyll a-b binding protein, chloroplastic [Source:UniProtKB/TrEMBL;Acc:A0A1D5ZLT0]	Developmental processes in response to ABA and allows plants to adapt to environmental challenges.	Liu R, Xu YH, Jiang SC, et al. Light-harvesting chlorophyll a/b-binding proteins, positively involved in abscisic acid signalling, require a transcription repressor, WRKY40, to balance their function. J Exp Bot. 2013;64(18):5443-5456. doi:10.1093/jxb/ert307
										TraesCS5D02G357800		Serine/threonine-protein kinase [Source:UniProtKB/TrEMBL;Acc:A0A1D5ZLT1]	Physiological functions in plants	D. G. Hardie (1999) PLANT PROTEIN SERINE/THREONINE KINASES: Classification and Functions. Plant Physiology and Plant Molecular Biology. Vol. 50:97-131 (Volume publication date June 1999) https://doi.org/10.1146/annurev.arplant.50.1.97
										TraesCS5D02G357300	Gene: AT1G20670	At1g20670 [Source:UniProtKB/TrEMBL;Acc:Q9LM88]	DNA binding	https://www.uniprot.org/uniprot/Q9LM88
											Gene: AT1G76380	At1g76380 [Source:UniProtKB/TrEMBL;Acc:A4FVS4]	DNA binding	https://www.uniprot.org/uniprot/A4FVS4
											Gene: Os09g0550000	Bromodomain containing protein	Enable the immune system to recognize and respond to pathogen attack.	Octavina C.A. Sukarta, Philip D. Townsend, Alexander Llewelyn, Christopher H. Dixon, Erik J. Slootweg, Lars-Olof Pålsson, Frank L.W. Takken, Aska Goverse, and Martin J. Cann (2020) A DNA-Binding Bromodomain-Containing Protein Interacts with and Reduces Rx1-Mediated Immune Response to Potato Virus X
										TraesCS5D02G357000	Gene: Os09g0551251	Similar to H0105C05.10 protein	Unknown
Bio	32750474	1D	255125736	1.3293e-05	0.12239	A/C	A	-61.174	0	TraesCS1D02G184700	Gene: AT5G41940	GTPase activator protein of Rab-like small GTPases-like protein [Source:UniProtKB/TrEMBL;Acc:Q67YN2]	Regulate a wide variety of cell functions such as signal transduction, cell proliferation, cytoskeletal organization, intracellular membrane trafficking, and gene expression.	Ma, QH. Small GTP-binding Proteins and their Functions in Plants. J Plant Growth Regul 26, 369–388 (2007). https://doi.org/10.1007/s00344-007-9022-7
											Gene: Os10g0518100	RabGAP/TBC domain containing protein	Plant development	J. Alan Sparks, Taegun Kwon, Luciana Renna, Fuqi Liao, Federica Brandizzi, Elison B. Blancaflor (2016) HLB1 Is a Tetratricopeptide Repeat Domain-Containing Protein That Operates at the Intersection of the Exocytic and Endocytic Pathways at the TGN/EE in Arabidopsis. DOI: https://doi.org/10.1105/tpc.15.00794
										TraesCS1D02G184800		CB5-E [Source:Projected from Arabidopsis thaliana (AT5G53560) UniProtKB/TrEMBL;Acc:A0A178USU5]	Involved in a variety of biotic and abiotic stress processes	Han Zheng, Xin Li, Lin Shi, Ying Jing, Qingqing Song, Yanan Chen, Lilong He, Fengde Wang, Jianwei Gao, and Yuping Bi (2019) Genome-Wide Identification and Analysis of the Cytochrome B5 Protein Family in Chinese Cabbage (Brassica rapa L. ssp. Pekinensis). Volume 2019 |Article ID 2102317 | https://doi.org/10.1155/2019/2102317
											Gene: HLB1 AT5G41950	Protein HLB1 [Source:UniProtKB/Swiss-Prot;Acc:Q9FHY8]	1- Plays essential roles in plant development. 2- exocytosis, root hair cell development, root hair cell tip growth, root hair elongation and vesicle-mediated transport	1- Sparks JA, Kwon T, Renna L, Liao F, Brandizzi F, Blancaflor EB. HLB1 Is a Tetratricopeptide Repeat Domain-Containing Protein That Operates at the Intersection of the Exocytic and Endocytic Pathways at the TGN/EE in Arabidopsis. Plant Cell. 2016;28(3):746-769. 2- https://www.uniprot.org/uniprot/Q9FHY8 doi:10.1105/tpc.15.00794
											Gene: Os10g0518300	Tetratricopeptide-like helical domain containing protein	Functions in physiology, stress and development.	Sharma M and Pandey GK (2016) Expansion and Function of Repeat Domain Proteins During Stress and Development in Plants. Front. Plant Sci. 6:1218. doi: 10.3389/fpls.2015.01218
										TraesCS1D02G184900	Gene: HLB1 AT5G41950	Protein HLB1 [Source:UniProtKB/Swiss-Prot;Acc:Q9FHY8]	1- Plays essential roles in plant development. 2- exocytosis, root hair cell development, root hair cell tip growth, root hair elongation and vesicle-mediated transport	1- Sparks JA, Kwon T, Renna L, Liao F, Brandizzi F, Blancaflor EB. HLB1 Is a Tetratricopeptide Repeat Domain-Containing Protein That Operates at the Intersection of the Exocytic and Endocytic Pathways at the TGN/EE in Arabidopsis. Plant Cell. 2016;28(3):746-769. 2- https://www.uniprot.org/uniprot/Q9FHY8 doi:10.1105/tpc.15.00794
											Gene: Os10g0518300	Tetratricopeptide-like helical domain containing protein	Functions in physiology, stress and development.	Sharma M and Pandey GK (2016) Expansion and Function of Repeat Domain Proteins During Stress and Development in Plants. Front. Plant Sci. 6:1218. doi: 10.3389/fpls.2015.01218
										TraesCS1D02G184600	Gene: AT4G24130	T19F6.7 protein [Source:UniProtKB/TrEMBL;Acc:O22978]	Features of nitrogen-starved plants and are tolerant to drought stress.	https://www.ncbi.nlm.nih.gov/gene?Db=gene&Cmd=DetailsSearch&Term=828502
										TraesCS1D02G184400		Pyridoxal reductase, chloroplastic [Source:Projected from Arabidopsis thaliana (AT5G53580) UniProtKB/Swiss-Prot;Acc:Q56Y42]	Play an important role in the salvage synthesis of pyridoxal 5'-phosphate (PLP).	Tomotake Morita, Kaoru Takegawa and Toshiharu Yagi (2004) Disruption of the plrl+ Gene Encoding Pyridoxal Reductase of Schizosaccharomyces pombe. J. Biochem. 135, 225-230 (2004) DOI: 10.1093/jb/mvh026
										TraesCS1D02G184500		Methionine gamma-lyase [Source:Projected from Arabidopsis thaliana (AT1G64660) UniProtKB/Swiss-Prot;Acc:Q9SGU9]	Plant response to sulfate starvation, cellular response to water deprivation, cysteine biosynthetic process via cystathionine, methionine catabolic process via 2-oxobutanoate, protein homotetramerization and transsulfuration.	https://www.uniprot.org/uniprot/Q9SGU9
	32755747	2D	38372193	1.1965e-05	0.12033	A/C	A	-53.612	0	TraesCS2D02G089100	Gene: Os05g0342100	Wound-induced protein, Wun1 domain containing protein	Cell death as old and dying tissues	https://www.uniprot.org/uniprot/P20144
										TraesCS2D02G089000	Gene: Os07g0691600	Similar to Alcohol dehydrogenase (Fragment)	Play a critical role in plant growth, development and adaptation.	Jin YZ, Zhang C, Liu W, Tang YF, Qi HY, Chen H and Cao SX (2016) The Alcohol Dehydrogenase Gene Family in Melon (Cucumis melo L.): Bioinformatic Analysis and Expression Patterns. Front. Plant Sci. 7:670. doi: 10.3389/fpls.2016.00670
										TraesCS2D02G088800	Gene: Os07g0691600	Similar to Alcohol dehydrogenase (Fragment)	Play a critical role in plant growth, development and adaptation.	Jin YZ, Zhang C, Liu W, Tang YF, Qi HY, Chen H and Cao SX (2016) The Alcohol Dehydrogenase Gene Family in Melon (Cucumis melo L.): Bioinformatic Analysis and Expression Patterns. Front. Plant Sci. 7:670. doi: 10.3389/fpls.2016.00670
										TraesCS2D02G088600	Gene: Os01g0160700	Leucine-rich repeat, N-terminal domain containing protein	Modify cell wall composition and influence plant growth.	Draeger, C., Ndinyanka Fabrice, T., Gineau, E. et al. Arabidopsis leucine-rich repeat extensin (LRX) proteins modify cell wall composition and influence plant growth. BMC Plant Biol 15, 155 (2015). https://doi.org/10.1186/s12870-015-0548-8
										TraesCS2D02G087900	Gene: RPT2B AT2G20140	RPT2b [Source:UniProtKB/TrEMBL;Acc:A0A178VM16]	Plays a central role in the degradation of short-lived regulatory proteins that control many cellular events. knockout mutant rpt2a, which contains a defect in the AtRPT2a subunit of the 26S proteasome regulatory particle, showed hypersensitivity to sugars as well as enlarged leaves.	Huihui Sun , Kaori Sako, Yuya Suzuki , Shugo Maekawa , Shigetaka Yasuda , Yukako Chiba, Takeo Sato , Junji Yamaguchi (2012) Sugar-inducible RPT2a, a subunit of 26S proteasome, participates in sugar response in Arabidopsis. Plant Biotechnology 29, 279–284 (2012). DOI: 10.5511/plantbiotechnology.12.0409a
											Gene: TBPOs-2 Os07g0691800	Similar to 26S proteasome subunit 4-like protein (26S proteasome subunit AtRPT2a)	Gametogenesis, Sporophyte Development, and Complex Assembly in Arabidopsis	Book AJ, Smalle J, Lee KH, et al. The RPN5 subunit of the 26s proteasome is essential for gametogenesis, sporophyte development, and complex assembly in Arabidopsis. Plant Cell. 2009;21(2):460-478. doi:10.1105/tpc.108.064444
										TraesCS2D02G087800		CASP-like protein [Source:UniProtKB/TrEMBL;Acc:A0A1D5V3F6]	Altered growth dynamics, faster growth, increased biomass (dry weight) and earlier flowering compared to wild type (Col-0) and ClCASPL overexpressing plants.	Yang J, Ding C, Xu B, et al. A Casparian strip domain-like gene, CASPL, negatively alters growth and cold tolerance. Sci Rep. 2015;5:14299. Published 2015 Sep 24. doi:10.1038/srep14299
	32782428|F|0-17:T>C-17:T>C	5D	438208975	2.8713e-05	0.10905	C/T	C	-114.4	0	TraesCS5D02G359100	Gene: HORVU.MOREX.r2.5HG0418390.1	SuperContig contig8: 67,855,030-67,855,782 reverse strand	Unknown
										TraesCS5D02G359200		Serine/threonine-protein kinase [Source:UniProtKB/TrEMBL;Acc:W5FVE8]	Physiological functions in plants	D. G. Hardie (1999) PLANT PROTEIN SERINE/THREONINE KINASES: Classification and Functions. Plant Physiology and Plant Molecular Biology. Vol. 50:97-131 (Volume publication date June 1999) https://doi.org/10.1146/annurev.arplant.50.1.97
										TraesCS5D02G358700		Serine/threonine-protein kinase [Source:UniProtKB/TrEMBL;Acc:A0A1D5ZPP5]	Physiological functions in plants	D. G. Hardie (1999) PLANT PROTEIN SERINE/THREONINE KINASES: Classification and Functions. Plant Physiology and Plant Molecular Biology. Vol. 50:97-131 (Volume publication date June 1999) https://doi.org/10.1146/annurev.arplant.50.1.97
										TraesCS5D02G358900		Serine/threonine-protein kinase [Source:UniProtKB/TrEMBL;Acc:A0A1D5ZPP3]	Physiological functions in plants	D. G. Hardie (1999) PLANT PROTEIN SERINE/THREONINE KINASES: Classification and Functions. Plant Physiology and Plant Molecular Biology. Vol. 50:97-131 (Volume publication date June 1999) https://doi.org/10.1146/annurev.arplant.50.1.97
										TraesCS5D02G359000		Serine/threonine-protein kinase [Source:UniProtKB/TrEMBL;Acc:A0A1D5ZPP1]	Physiological functions in plants	D. G. Hardie (1999) PLANT PROTEIN SERINE/THREONINE KINASES: Classification and Functions. Plant Physiology and Plant Molecular Biology. Vol. 50:97-131 (Volume publication date June 1999) https://doi.org/10.1146/annurev.arplant.50.1.97
										TraesCS5D02G358000		Serine/threonine-protein kinase [Source:UniProtKB/TrEMBL;Acc:W5FQB1]	Physiological functions in plants	D. G. Hardie (1999) PLANT PROTEIN SERINE/THREONINE KINASES: Classification and Functions. Plant Physiology and Plant Molecular Biology. Vol. 50:97-131 (Volume publication date June 1999) https://doi.org/10.1146/annurev.arplant.50.1.97
										TraesCS5D02G358200	Gene: Os09g0551500	Similar to S-locus receptor-like kinase RLK14	Negative regulator in plant defense responses for enviromental stresses	Kim HS, Jung MS, Lee SM, Kim KE, Byun H, Choi MS, Park HC, Cho MJ, Chung WS. An S-locus receptor-like kinase plays a role as a negative regulator in plant defense responses. Biochem Biophys Res Commun. 2009 Apr 10;381(3):424-8. doi: 10.1016/j.bbrc.2009.02.050. Epub 2009 Feb 15. PMID: 19222996
										TraesCS5D02G357600		Chlorophyll a-b binding protein, chloroplastic [Source:UniProtKB/TrEMBL;Acc:A0A1D5ZLT0]	Developmental processes in response to ABA and allows plants to adapt to environmental challenges.	Liu R, Xu YH, Jiang SC, et al. Light-harvesting chlorophyll a/b-binding proteins, positively involved in abscisic acid signalling, require a transcription repressor, WRKY40, to balance their function. J. Exp Bot. 2013;64(18):5443-5456. doi:10.1093/jxb/ert307
										TraesCS5D02G357800		Serine/threonine-protein kinase [Source:UniProtKB/TrEMBL;Acc:A0A1D5ZLT1]	Physiological functions in plants	D. G. Hardie (1999) PLANT PROTEIN SERINE/THREONINE KINASES: Classification and Functions. Plant Physiology and Plant Molecular Biology. Vol. 50:97-131 (Volume publication date June 1999) https://doi.org/10.1146/annurev.arplant.50.1.97.
										TraesCS5D02G357300	Gene: AT1G20670	At1g20670 [Source:UniProtKB/TrEMBL;Acc:Q9LM88]	Promote plant growth and increase in plant biomass in plants	Sarnowski et al., 2005; Hurtado et al., 2006; Kwon et al., 2006.
											Gene: AT1G76380	At1g76380 [Source:UniProtKB/TrEMBL;Acc:A4FVS4]	Leaf growth	Besbrugge, Nienke & Van Leene, Jelle & Eeckhout, Dominique & Cannoot, Bernard & Kulkarni, Shubhada & Winne, Nancy & Persiau, Geert & Van De Slijke, Eveline & Bontinck, Michiel & Aesaert, Stijn & Impens, Francis & Gevaert, Kris & Van Damme, Daniël & Lijsebettens, Mieke & Vandepoele, Klaas & Nelissen, Hilde & De Jaeger, Geert. (2018). GSyellow, a Swiss-Knife Tag for Functional Protein Analysis in M…
											Gene: Os09g0550000	Bromodomain containing protein	Enable the immune system to recognize and respond to pathogen attack.	Octavina C.A. Sukarta, Philip D. Townsend, Alexander Llewelyn, Christopher H. Dixon, Erik J. Slootweg, Lars-Olof Pålsson, Frank L.W. Takken, Aska Goverse, and Martin J. Cann (2020) A DNA-Binding Bromodomain-Containing Protein Interacts with and Reduces Rx1-Mediated Immune Response to Potato Virus X
										TraesCS5D02G357000	Gene: Os09g0551251	Similar to H0105C05.10 protein	Unknown
NDVI	32787209|F|0-56:A>G-56:A>G	5D	319507805	6.409e-05	0.1203	A/G	A	0.11697	0.04381	TraesCS5D02G211400	Gene: HMGA AT1G14900	HMG-Y-related protein A [Source:UniProtKB/Swiss-Prot;Acc:Q43386]	Physicochemical properties and flowering plants	Antosch M, Mortensen SA, Grasser KD. Plant proteins containing high mobility group box DNA-binding domains modulate different nuclear processes. Plant Physiol. 2012;159(3):875-883. doi:10.1104/pp.112.198283
											Gene: Os-PF1 Os09g0402100	PF1 protein	Enhance physiological role	Graveline R, Marcinkiewicz K, Choi S, et al. The Chromatin-Associated Phf12 Protein Maintains Nucleolar Integrity and Prevents Premature Cellular Senescence. Mol Cell Biol. 2017;37(5):e00522-16. Published 2017 Feb 15. doi:10.1128/MCB.00522-16
										TraesCS5D02G211300		Plant UBX domain-containing protein 2 [Source:Projected from Arabidopsis thaliana (AT2G01650) UniProtKB/Swiss-Prot;Acc:Q9ZU93]	Defense response to fungus	https://www.uniprot.org/uniprot/Q9ZU93
										TraesCS5D02G211200	Gene: OsJAZ8 Os09g0401300	Tify domain containing protein	Plant growth, development, and defense	Chung HS, Howe GA. A critical role for the TIFY motif in repression of jasmonate signaling by a stabilized splice variant of the JASMONATE ZIM-domain protein JAZ10 in Arabidopsis. Plant Cell. 2009;21(1):131-145. doi:10.1105/tpc.108.064097
										TraesCS5D02G211000	Gene: ABCG21 Os09g0401100	Half-size ABC transporter, Mycorrhizal arbuscule formatio	Flowering plants	Quan Zhang, Laura A. Blaylock, Maria J. Harrison (2010) Two Medicago truncatula Half-ABC Transporters Are Essential for Arbuscule Development in Arbuscular Mycorrhizal Symbiosis. The Plant Cell, Vol. 22: 1483–1497
										TraesCS5D02G210900	Gene: OsMyb10 Os09g0401000	Myb factor	Responses to biotic and abiotic stresses, development, differentiation, metabolism, defense.	Ambawat S, Sharma P, Yadav NR, Yadav RC. MYB transcription factor genes as regulators for plant responses: an overview. Physiol Mol Biol Plants. 2013;19(3):307-321. doi:10.1007/s12298-013-0179-1
										TraesCS5D02G210900	Gene: OsMyb10 Os09g0401000	Myb factor	Responses to biotic and abiotic stresses, development, differentiation, metabolism, defense.	Ambawat S, Sharma P, Yadav NR, Yadav RC. MYB transcription factor genes as regulators for plant responses: an overview. Physiol Mol Biol Plants. 2013;19(3):307-321. doi:10.1007/s12298-013-0179-1
										TraesCS5D02G210700	Gene: CAD7 AT4G37980	ELI3-1 [Source:UniProtKB/TrEMBL;Acc:A0A178V3X8]	Oxidoreductase activity and zinc ion binding	https://www.uniprot.org/uniprot/A0A178V3X8
											Gene: OsCAD8B Os09g0400000	Cinnamyl alcohol dehydrogenase (EC 1.1.1.195)	Lignin biosynthesis and environmental stress.	Cheng, H., Li, L., Xu, F. et al. Expression patterns of a cinnamyl alcohol dehydrogenase gene involved in lignin biosynthesis and environmental stress in Ginkgo biloba . Mol Biol Rep 40, 707–721 (2013). https://doi.org/10.1007/s11033-012-2111-0
										TraesCS5D02G210800	Gene: Os09g0400500	Serine/threonine protein kinase domain containing protein	Physiological functions in plants	D. G. Hardie (1999) PLANT PROTEIN SERINE/THREONINE KINASES: Classification and Functions. Plant Physiology and Plant Molecular Biology. Vol. 50:97-131 (Volume publication date June 1999) https://doi.org/10.1146/annurev.arplant.50.1.97
