# Supplementary material for: Genome-Wide Association Study of Morpho-Physiological Traits in Aegilops tauschii to Broaden Wheat Genetic Diversity
Source: Plants (Basel). 2021 Jan 22;10(2):211. doi: 10.3390/plants10020211 (PMC7911611; doi:10.3390/plants10020211)
Supplement: Supplementary file 1 [file plants-10-00211-s001.zip › Supplemental Table 2.xlsx]

## Sheet: Supplementary Table 4
Supplementray Table 2. Functions of genes associated with morpho-physiological traits in TauL2 revealed by genome-wide association study (GWAS) using a Mixed Linear Model with DArTseq markers.
Trait	Marker	Chromo-some	Position	P	Marker (R²)	Alleles	Desirable effect alleles	Contribution of 1th allele	Contribution of 2th allele	Gene	Ortholog	Discribtion	Fuction	Refference
SPL	32777153	2D	11173852	5.1464e-05	0.13856	A/C	A	4.78469	0	TraesCS2D02G028400	Gene: Os11g0657900	Similar to NB-ARC domain containing protein	Pathogen recognition and subsequent activation +N3:O3of innate immune responses	van Ooijen G, Mayr G, Kasiem MM, Albrecht M, Cornelissen BJ, Takken FL. Structure-function analysis of the NB-ARC domain of plant disease resistance proteins. J Exp Bot. 2008;59(6):1383-97. doi: 10.1093/jxb/ern045. Epub 2008 Apr 4. PMID: 18390848
										TraesCS2D02G028500	Gene: Os04g0182200	2OG-Fe(II) oxygenase domain containing protein	Oxidoreductase activity	https://www.uniprot.org/uniprot/Q67Y44
										TraesCS2D02G028300	Gene: Os11g0657900	Similar to NB-ARC domain containing protein	Pathogen recognition and subsequent activation of innate immune responses	van Ooijen G, Mayr G, Kasiem MM, Albrecht M, Cornelissen BJ, Takken FL. Structure-function analysis of the NB-ARC domain of plant disease resistance proteins. J Exp Bot. 2008;59(6):1383-97. doi: 10.1093/jxb/ern045. Epub 2008 Apr 4. PMID: 18390848
										TraesCS2D02G027900	Gene: CHS AT5G13930	Chalcone synthase family protein [Source:UniProtKB/TrEMBL;Acc:Q460R0]	Transferase activity, transferring acyl groups other than amino-acyl groups	https://www.uniprot.org/uniprot/Q460R0
										TraesCS2D02G027800	TraesCS2D02G027800	Chalcone synthase family protein [Source:UniProtKB/TrEMBL;Acc:Q460R0]	Response in land plants to produce diverse flavonoids for growth, survival, and reproduction	Waki, T., Mameda, R., Nakano, T. et al. A conserved strategy of chalcone isomerase-like protein to rectify promiscuous chalcone synthase specificity. Nat Commun 11, 870 (2020). https://doi.org/10.1038/s41467-020-14558-9
										TraesCS2D02G027700	Gene: CHS AT5G13930	Chalcone synthase family protein [Source:UniProtKB/TrEMBL;Acc:Q460R0]	Response in land plants to produce diverse flavonoids for growth, survival, and reproduction	Waki, T., Mameda, R., Nakano, T. et al. A conserved strategy of chalcone isomerase-like protein to rectify promiscuous chalcone synthase specificity. Nat Commun 11, 870 (2020). https://doi.org/10.1038/s41467-020-14558-9
										TraesCS2D02G027600	Gene: Os04g0182200	2OG-Fe(II) oxygenase domain containing protein	Oxidoreductase activity	https://www.uniprot.org/uniprot/Q67Y44
										TraesCS2D02G027400	Gene: OsSub40 Os04g0182300	Similar to OSIGBa0101K10.5 protein	Unknown
										TraesCS2D02G027200	Gene: AT4G34880	Amidase family protein [Source:TAIR;Acc:AT4G34880]	Important role of theses enzymes in plant development	Sánchez-Parra B, Frerigmann H, Alonso MM, et al. Characterization of Four Bifunctional Plant IAM/PAM-Amidohydrolases Capable of Contributing to Auxin Biosynthesis. Plants (Basel). 2014;3(3):324-347. Published 2014 Aug 7. doi:10.3390/plants3030324
										TraesCS2D02G027300	Gene: AT5G47020	unknown protein; FUNCTIONS IN: molecular_function unknown; INVOLVED IN: biological_process unknown; LOCATED IN: endomembrane system; EXPRESSED IN: 23 plant structures; EXPRESSED DURING: 13 growth stages; BEST Arabidopsis thaliana protein match is: u /.../ protein (TAIR:AT5G11700.2); Ha. [Source:TAIR;Acc:AT5G47020]	Plant devolpment	https://www.arabidopsis.org/servlets/Search?type=general&search_action=detail&method=1&name=AT5G47020&sub_type=gene
											Gene: Os04g0182650	Similar to predicted protein
										TraesCS2D02G026900	Gene: AT4G34880	Amidase family protein [Source:TAIR;Acc:AT4G34880]	Important role of theses enzymes in plant development.	Sánchez-Parra B, Frerigmann H, Alonso MM, et al. Characterization of Four Bifunctional Plant IAM/PAM-Amidohydrolases Capable of Contributing to Auxin Biosynthesis. Plants (Basel). 2014;3(3):324-347. Published 2014 Aug 7. doi:10.3390/plants3030324
										TraesCS2D02G026400	Gene: Os06g0313320	Similar to Jasmonate O-methyltransferase	An important cellular regulator mediating diverse developmental processes and defense responses	Seo HS, Song JT, Cheong JJ, Lee YH, Lee YW, Hwang I, Lee JS, Choi YD. Jasmonic acid carboxyl methyltransferase: a key enzyme for jasmonate-regulated plant responses. Proc Natl Acad Sci U S A. 2001 Apr 10;98(8):4788-93. doi: 10.1073/pnas.081557298. Epub 2001 Apr 3. PMID: 11287667; PMCID: PMC31912
										TraesCS2D02G026300	Gene: AT4G34880	Amidase family protein [Source:TAIR;Acc:AT4G34880]	An important role of theses enzymes in plant development.	Sánchez-Parra B, Frerigmann H, Alonso MM, et al. Characterization of Four Bifunctional Plant IAM/PAM-Amidohydrolases Capable of Contributing to Auxin Biosynthesis. Plants (Basel). 2014;3(3):324-347. Published 2014 Aug 7. doi:10.3390/plants3030324
										TraesCS2D02G025600	Gene: OsGLR4.9 Os06g0190800	Similar to Glutamate receptor	A role as amino acid sensors in plant defence?	Forde BG, Roberts MR. Glutamate receptor-like channels in plants: a role as amino acid sensors in plant defence?. F1000Prime Rep. 2014;6:37. Published 2014 Jun 2. doi:10.12703/P6-37
										TraesCS2D02G026000	Gene: Os04g0128001	Similar to OSIGBa0126J24.7 protein	Functions in Chloroplast Development and Abiotic Stress Responses	Pedro Robles, Jose´ Luis Micol, Vı´ctor Quesada (2012) Arabidopsis MDA1, a Nuclear-Encoded Protein, Functions in Chloroplast Development and Abiotic Stress Responses. PLoS ONE 7(8): e42924 doi:10.1371/journal.pone.0042924
										TraesCS2D02G025500	Gene: OsRLCK319 Os11g0225000	Serine/threonine protein kinase-related domain containing protein	Activator of the abscisic acid (ABA) signaling pathway that regulates numerous ABA responses, such as stomata closure in response to drought, darkness, high CO2, plant pathogens, or decreases in atmospheric relative humidity (RH) (PubMed:30361234).	https://www.uniprot.org/uniprot/Q940H6
										TraesCS2D02G025200	Gene: HORVU.MOREX.r2.2HG0081380.1	SuperContig contig2: 5,675,354-5,675,715 forward strand.	Unknown
										TraesCS2D02G025100	Gene: Os01g0597800	UDP-glucuronosyl/UDP-glucosyltransferase family protein	Plays a key role in plant growth and development	Liu Z, Yan JP, Li DK, et al. UDP-glucosyltransferase71c5, a major glucosyltransferase, mediates abscisic acid homeostasis in Arabidopsis. Plant Physiol. 2015;167(4):1659-1670. doi:10.1104/pp.15.00053
										TraesCS2D02G024800	Gene: Os04g0310100	Similar to H0211A12.12 protein	Unknown
										TraesCS2D02G024500	Gene: Os11g0223201	Similar to NB-ARC domain containing protein, expressed	Pathogen recognition and subsequent activation +N3:O3of innate immune responses	van Ooijen G, Mayr G, Kasiem MM, Albrecht M, Cornelissen BJ, Takken FL. Structure-function analysis of the NB-ARC domain of plant disease resistance proteins. J Exp Bot. 2008;59(6):1383-97. doi: 10.1093/jxb/ern045. Epub 2008 Apr 4. PMID: 18390848
										TraesCS2D02G024100	Gene: Os04g0171800	Similar to Cytochrome P450 79A1 (EC 1.14.13.41) (Tyrosine N-monooxygenase) (Cytochrome P450Tyr)	Play a central role in the detoxification of xenobiotics and act asversatile catalysts and play a crucial role in the biosynthesis of secondary metabolites, antioxidants,and phytohormones in higher plants	Balaji Aravindhan Pandian , Rajendran Sathishraj, Maduraimuthu Djanaguiraman, P.V. Vara Prasad and Mithila Jugulam
										TraesCS2D02G023900	Gene: Os08g0432500	Ribosomal protein L7/L12, C-terminal/adaptor protein ClpS-like domain containing protein	Regulator of cell development	Kojetin DJ, McLaughlin PD, Thompson RJ, et al. Structural and motional contributions of the Bacillus subtilis ClpC N-domain to adaptor protein interactions. Journal of Molecular Biology. 2009 Apr;387(3):639-652. DOI: 10.1016/j.jmb.2009.01.046
										TraesCS2D02G023700	Gene: Os11g0469900	Similar to Bx2-like protein	Are key defense compounds present in major agricultural crops such as maize and wheat	Dutartre L, Hilliou F, Feyereisen R. Phylogenomics of the benzoxazinoid biosynthetic pathway of Poaceae: gene duplications and origin of the Bx cluster. BMC Evol Biol. 2012;12:64. Published 2012 May 11. doi:10.1186/1471-2148-12-64
SPW	32740588	5D	42141582	4.313e-06	0.17149	A/C	A	0.1201	0	TraesCS5D02G042900	Gene: OsImpbeta1 Os05g0353400	Armadillo-like helical domain containing protein	Plant growth and development	Sharma Manisha, Pandey Girdhar K
										TraesCS5D02G042300	Gene: Os01g0644200	Similar to Little protein 1	Disease resistance.	Breen S, Williams SJ, Outram M, Kobe B, Solomon PS. Emerging Insights into the Functions of Pathogenesis-Related Protein 1. Trends Plant Sci. 2017 Oct;22(10):871-879. doi: 10.1016/j.tplants.2017.06.013. Epub 2017 Jul 22. PMID: 28743380
										TraesCS5D02G042600	Gene: HORVU.MOREX.r2.5HG0354930.1	SuperContig contig5: 14,014,087-14,014,308	Unknown
										TraesCS5D02G041500	Gene: UPS1 AT2G03590	UPS1 [Source:UniProtKB/TrEMBL;Acc:A0A178VW66]	transmembrane transporter activity. Increasing nitrogen fixation and seed development and plant growth	https://www.uniprot.org/uniprot/A0A178VW66. Amanda M Carter, Mechthild Tegeder
											Gene: Os12g0502800	Similar to Ureide permease 2	Affects plant growth and development during and after transition from vegetative to reproductive stages	Takagi H, Watanabe S, Tanaka S, et al. Disruption of ureide degradation affects plant growth and development during and after transition from vegetative to reproductive stages. BMC Plant Biol. 2018;18(1):287. Published 2018 Nov 20. doi:10.1186/s12870-018-1491-2
										TraesCS5D02G041600	Gene: AT1G30290	Tetratricopeptide repeat (TPR)-like superfamily protein [Source:TAIR;Acc:AT1G30290]	Osmotic stress responses and abscisic acid sensitivity	Rosado A, Schapire AL, Bressan RA, et al. The Arabidopsis tetratricopeptide repeat-containing protein TTL1 is required for osmotic stress responses and abscisic acid sensitivity. Plant Physiol. 2006;142(3):1113-1126. doi:10.1104/pp.106.085191
											Gene: Os12g0615600	Hypothetical conserved gene	Unknown
										TraesCS5D02G041700		Protein DETOXIFICATION [Source:UniProtKB/TrEMBL;Acc:A0A1D6A045]	Plant development	Wassim A, Ichrak BR, Saïda A. Putative role of proteins involved in detoxification of reactive oxygen species in the early response to gravitropic stimulation of poplar stems. Plant Signal Behav. 2013;8(1):e22411. doi:10.4161/psb.22411
										TraesCS5D02G041900	Gene: AT1G65030	At1g65030 [Source:UniProtKB/TrEMBL;Acc:Q5XEV4]	Microtubule stability, plant growth, and drought response.	Govinal Badiger Bhaskara, Tuan-Nan Wen, Thao Thi Nguyen, Paul E. Verslues The Plant Cell Jan 2017, 29 (1) 169-191; DOI: 10.1105/tpc.16.00847
											Gene: OsWD40-200 Os12g0615900	WD40/YVTN repeat-like domain containing protein	Plant cell wall biosynthesis	Guerriero Gea, Hausman Jean-Francois, Ezcurra Inés
										TraesCS5D02G042000		15-cis-zeta-carotene isomerase, chloroplastic [Source:Projected from Arabidopsis thaliana (AT1G10830) UniProtKB/Swiss-Prot;Acc:Q9SAC0]	Biosynthesis of carotenoids in food crops	Chen, Yu & Li, Faqiang & Wurtzel, Eleanore. (2010). Isolation and Characterization of the Z-ISO Gene Encoding a Missing Component of Carotenoid Biosynthesis in Plants. Plant physiology. 153. 66-79. 10.1104/pp.110.153916
										TraesCS5D02G042100	Gene: AT1G30290	Tetratricopeptide repeat (TPR)-like superfamily protein [Source:TAIR;Acc:AT1G30290]	Osmotic stress responses and abscisic acid sensitivity	Rosado A, Schapire AL, Bressan RA, et al. The Arabidopsis tetratricopeptide repeat-containing protein TTL1 is required for osmotic stress responses and abscisic acid sensitivity. Plant Physiol. 2006;142(3):1113-1126. doi:10.1104/pp.106.085191
											Gene: Os12g0615600	Hypothetical conserved gene	Unknown
										TraesCS5D02G042200	Gene: UPS1 AT2G03590	UPS1 [Source:UniProtKB/TrEMBL;Acc:A0A178VW66]	Transmembrane transporter activity. Increasing nitrogen fixation and seed development and plant growth	https://www.uniprot.org/uniprot/A0A178VW66. Amanda M Carter, Mechthild Tegeder
											Gene: Os12g0502800	Similar to Ureide permease 2	Affects plant growth and development during and after transition from vegetative to reproductive stages	Takagi H, Watanabe S, Tanaka S, et al. Disruption of ureide degradation affects plant growth and development during and after transition from vegetative to reproductive stages. BMC Plant Biol. 2018;18(1):287. Published 2018 Nov 20. doi:10.1186/s12870-018-1491-2
										TraesCS5D02G041400	Gene: Os01g0644200	Similar to Little protein 1	Disease resistance.	Breen S, Williams SJ, Outram M, Kobe B, Solomon PS. Emerging Insights into the Functions of Pathogenesis-Related Protein 1. Trends Plant Sci. 2017 Oct;22(10):871-879. doi: 10.1016/j.tplants.2017.06.013. Epub 2017 Jul 22. PMID: 28743380
SPWg	32740588	5D	42141582	1.0879e-05	0.15596	A/C	A	0.11801	0	TraesCS5D02G042900	Gene: OsImpbeta1 Os05g0353400	Armadillo-like helical domain containing protein	Plant growth and development	Sharma Manisha, Pandey Girdhar K
										TraesCS5D02G042300	Gene: Os01g0644200	Similar to Little protein 1	Disease resistance.	Breen S, Williams SJ, Outram M, Kobe B, Solomon PS. Emerging Insights into the Functions of Pathogenesis-Related Protein 1. Trends Plant Sci. 2017 Oct;22(10):871-879. doi: 10.1016/j.tplants.2017.06.013. Epub 2017 Jul 22. PMID: 28743380
										TraesCS5D02G042600	Gene: HORVU.MOREX.r2.5HG0354930.1	SuperContig contig5: 14,014,087-14,014,308	Unknown
										TraesCS5D02G041500	Gene: UPS1 AT2G03590	UPS1 [Source:UniProtKB/TrEMBL;Acc:A0A178VW66]	transmembrane transporter activity. Increasing nitrogen fixation and seed development and plant growth	https://www.uniprot.org/uniprot/A0A178VW66. Amanda M Carter, Mechthild Tegeder
											Gene: Os12g0502800	Similar to Ureide permease 2	Affects plant growth and development during and after transition from vegetative to reproductive stages	Takagi H, Watanabe S, Tanaka S, et al. Disruption of ureide degradation affects plant growth and development during and after transition from vegetative to reproductive stages. BMC Plant Biol. 2018;18(1):287. Published 2018 Nov 20. doi:10.1186/s12870-018-1491-2
										TraesCS5D02G041600	Gene: AT1G30290	Tetratricopeptide repeat (TPR)-like superfamily protein [Source:TAIR;Acc:AT1G30290]	Osmotic stress responses and abscisic acid sensitivity	Rosado A, Schapire AL, Bressan RA, et al. The Arabidopsis tetratricopeptide repeat-containing protein TTL1 is required for osmotic stress responses and abscisic acid sensitivity. Plant Physiol. 2006;142(3):1113-1126. doi:10.1104/pp.106.085191
											Gene: Os12g0615600	Hypothetical conserved gene	Unknown
										TraesCS5D02G041700		Protein DETOXIFICATION [Source:UniProtKB/TrEMBL;Acc:A0A1D6A045]	Plant development	Wassim A, Ichrak BR, Saïda A. Putative role of proteins involved in detoxification of reactive oxygen species in the early response to gravitropic stimulation of poplar stems. Plant Signal Behav. 2013;8(1):e22411. doi:10.4161/psb.22411
										TraesCS5D02G041900	Gene: AT1G65030	At1g65030 [Source:UniProtKB/TrEMBL;Acc:Q5XEV4]	Microtubule stability, plant growth, and drought response.	Govinal Badiger Bhaskara, Tuan-Nan Wen, Thao Thi Nguyen, Paul E. Verslues The Plant Cell Jan 2017, 29 (1) 169-191; DOI: 10.1105/tpc.16.00847
											Gene: OsWD40-200 Os12g0615900	WD40/YVTN repeat-like domain containing protein	Plant cell wall biosynthesis	Guerriero Gea, Hausman Jean-Francois, Ezcurra Inés
										TraesCS5D02G042000		15-cis-zeta-carotene isomerase, chloroplastic [Source:Projected from Arabidopsis thaliana (AT1G10830) UniProtKB/Swiss-Prot;Acc:Q9SAC0]	Biosynthesis of carotenoids in food crops	Chen, Yu & Li, Faqiang & Wurtzel, Eleanore. (2010). Isolation and Characterization of the Z-ISO Gene Encoding a Missing Component of Carotenoid Biosynthesis in Plants. Plant physiology. 153. 66-79. 10.1104/pp.110.153916
										TraesCS5D02G042100	Gene: AT1G30290	Tetratricopeptide repeat (TPR)-like superfamily protein [Source:TAIR;Acc:AT1G30290]	Osmotic stress responses and abscisic acid sensitivity	Rosado A, Schapire AL, Bressan RA, et al. The Arabidopsis tetratricopeptide repeat-containing protein TTL1 is required for osmotic stress responses and abscisic acid sensitivity. Plant Physiol. 2006;142(3):1113-1126. doi:10.1104/pp.106.085191
											Gene: Os12g0615600	Hypothetical conserved gene	Unknown
										TraesCS5D02G042200	Gene: UPS1 AT2G03590	UPS1 [Source:UniProtKB/TrEMBL;Acc:A0A178VW66]	Transmembrane transporter activity. Increasing nitrogen fixation and seed development and plant growth	https://www.uniprot.org/uniprot/A0A178VW66. Amanda M Carter, Mechthild Tegeder
											Gene: Os12g0502800	Similar to Ureide permease 2	Affects plant growth and development during and after transition from vegetative to reproductive stages	Takagi H, Watanabe S, Tanaka S, et al. Disruption of ureide degradation affects plant growth and development during and after transition from vegetative to reproductive stages. BMC Plant Biol. 2018;18(1):287. Published 2018 Nov 20. doi:10.1186/s12870-018-1491-2
										TraesCS5D02G041400	Gene: Os01g0644200	Similar to Little protein 1	Disease resistance.	Breen S, Williams SJ, Outram M, Kobe B, Solomon PS. Emerging Insights into the Functions of Pathogenesis-Related Protein 1. Trends Plant Sci. 2017 Oct;22(10):871-879. doi: 10.1016/j.tplants.2017.06.013. Epub 2017 Jul 22. PMID: 28743380
SN/SP	32746301|F|0-43:G>C-43:G>C	2D	27317948	0.00010702	0.13808	C/G/S	G	-6.3115	-10.367	TraesCS2D02G064900	Gene: OsCAD6 Os04g0229100	Similar to Sinapyl alcohol dehydrogenase	Plays a vital role in plant adaptation to terrestrial environments	Guo, Dong-Mei & Ran, Jinhua & Wang, Xiao-Quan. (2010). Evolution of the Cinnamyl/Sinapyl Alcohol Dehydrogenase (CAD/SAD) Gene Family: the Emergence of Real Lignin is Associated with the Origin of Bona Fide CAD. Journal of molecular evolution. 71. 202-18 10.1007/s00239-010-9378-3
										TraesCS2D02G064500		40S ribosomal protein S6 [Source:UniProtKB/TrEMBL;Acc:A0A341R6D7]	Regulated by the light environment as well as by the circadian clock	Enganti Ramya, Cho Sung Ki, Toperzer Jody D., Urquidi-Camacho Ricardo A., Cakir Ozkan S., Ray Alexandria P., Abraham Paul E., Hettich Robert L., von Arnim Albrecht G. Phosphorylation of Ribosomal Protein RPS6 Integrates Light Signals and Circadian Clock Signals. Front. Plant Sci., 19 January 2018 | https://doi.org/10.3389/fpls.2017.02210
										TraesCS2D02G064600		40S ribosomal protein S6 [Source:UniProtKB/TrEMBL;Acc:A0A341R2Z1]	Regulated by the light environment as well as by the circadian clock.	Enganti Ramya, Cho Sung Ki, Toperzer Jody D., Urquidi-Camacho Ricardo A., Cakir Ozkan S., Ray Alexandria P., Abraham Paul E., Hettich Robert L., von Arnim Albrecht G. Phosphorylation of Ribosomal Protein RPS6 Integrates Light Signals and Circadian Clock Signals. Front. Plant Sci., 19 January 2018 | https://doi.org/10.3389/fpls.2017.02210
										TraesCS2D02G064800	Gene: ROPGAP2 AT4G03100	Rho GTPase-activating protein 2 [Source:UniProtKB/Swiss-Prot;Acc:F4JI46]	Plays an important role in the regulation of calcium-dependent pollen tube growth, H2O2-mediated cell death, and many other processes in plants	Wu G, Li H, Yang Z. Arabidopsis RopGAPs are a novel family of rho GTPase-activating proteins that require the Cdc42/Rac-interactive binding motif for rop-specific GTPase stimulation. Plant Physiol. 2000;124(4):1625-1636. doi:10.1104/pp.124.4.1625
											Gene: Os07g0408500	Similar to Rac GTPase activating protein 3 (Fragment)	Plant innate immunity	Kawano, Y., Chen, L. & Shimamoto, K. The Function of Rac Small GTPase and Associated Proteins in Rice Innate Immunity. Rice 3, 112–121 (2010). https://doi.org/10.1007/s12284-010-9049-4
										TraesCS2D02G064200	Gene: RPM1 AT3G07040	Disease resistance protein RPM1 [Source:UniProtKB/Swiss-Prot;Acc:Q39214]	Plant-type hypersensitive response	https://www.uniprot.org/uniprot/Q39214
											Gene: Os10g0136100	Similar to Hv1LRR2	Disease resistance	Daniel Dias RosaI,III; Edson Luiz FurtadoI,III,*; Leonardo Pires BoavaI; Celso Luis MarinoII; Edson Seizo MoriI,III; Iraê Amaral GuerriniI,III; Edivaldo Domingues VelineI,III; Carlos Frederico WilckenI,III
										TraesCS2D02G063900	Gene: PIP2-8 AT2G16850	Probable aquaporin PIP2-8 [Source:UniProtKB/Swiss-Prot;Acc:Q9ZVX8]	Water channel activity	https://www.uniprot.org/uniprot/Q9ZVX8
											Gene: PIP2-7 AT4G35100	Aquaporin PIP2-7 [Source:UniProtKB/Swiss-Prot;Acc:P93004]	Response to abscisic acid	https://www.uniprot.org/uniprot/P93004
											Gene: OsPIP2 Os04g0233400	Similar to Arabidopsis thaliana (Fragment)	Unknown
										TraesCS2D02G063200	Gene: AT3G09100	mRNA capping enzyme family protein [Source:UniProtKB/TrEMBL;Acc:F4IYM6]	is to stabilize nascent transcripts by protecting mRNA from 5′-exonucleases . In addition, the cap helps to recruit factors necessary for splicing, 3′-end processing, export, and translation.	Zaur M. Kachaev, Lyubov A. Lebedeva, Eugene N. Kozlov, Yulii V. Shidlovskii; Interplay of mRNA capping and transcription machineries. Biosci Rep 31 January 2020; 40 (1): BSR20192825. doi: https://doi.org/10.1042/BSR20192825
											Gene: OsPP128 Os12g0193200	Nucleic acid-binding, OB-fold domain containing protein	Play critical roles in DNA binding, protein complex assembly, and regulating protein-protein interactions	Flynn RL, Zou L. Oligonucleotide/oligosaccharide-binding fold proteins: a growing family of genome guardians. Crit Rev Biochem Mol Biol. 2010;45(4):266-275. doi:10.3109/10409238.2010.488216
										TraesCS2D02G063300	Gene: OsCTR1 Os04g0243700	Zinc finger, RING/FYVE/PHD-type domain containing protein	Abiotic stress tolerance.	Zang D, Li H, Xu H, Zhang W, Zhang Y, Shi X and Wang Y (2016) An Arabidopsis Zinc Finger Protein Increases Abiotic Stress Tolerance by Regulating Sodium and Potassium Homeostasis, Reactive Oxygen Species Scavenging and Osmotic Potential. Front. Plant Sci. 7:1272. doi: 10.3389/fpls.2016.01272
										TraesCS2D02G063000	Gene: HIPP25 AT4G35060	HIPP25 [Source:UniProtKB/TrEMBL;Acc:A0A178V323]	Transition from vegetative to floral development.	Hicks KA, Albertson TM, Wagner DR. EARLY FLOWERING3 encodes a novel protein that regulates circadian clock function and flowering in Arabidopsis. Plant Cell. 2001;13(6):1281-1292. doi:10.1105/tpc.13.6.1281
											Gene: HIPP27 AT5G66110	Heavy metal-associated isoprenylated plant protein 27 [Source:UniProtKB/Swiss-Prot;Acc:Q67ZW1]	Metal ion transport	https://www.uniprot.org/uniprot/Q67ZW1
										TraesCS2D02G063100	Gene: OsGRX12 Os04g0244400	Thioredoxin fold domain containing protein	Development and adaptation to environmental changes and stresses.	1-Yves Meyer, Wafi Siala, Talaat Bashandy, Christophe Riondet, Florence Vignols, Jean Philippe Reichheld, Glutaredoxins and thioredoxins in plants, Biochimica et Biophysica Acta (BBA) - Molecular Cell Research, Volume 1783, Issue 4, 2008. https://doi.org/10.1016/j.bbamcr.2007.10.017. 2-https://doi.org/10.1016/j.bbamcr.2007.10.017
DH	32764424	7D	189910640	1.9307e-05	0.14344	A/C	A	-12.206	0	TraesCS7D02G229700	Gene: Os06g0499100	Hypothetical conserved gene	Unknown
										TraesCS7D02G229800	Gene: Os06g0499000	Conserved hypothetical protein	Unknown
										TraesCS7D02G229600	Gene: Os06g0499301	Pentatricopeptide repeat domain containing protein	Role in photosynthesis, respiration, plant development, and environmental responses	Barkan A, Small I. Pentatricopeptide repeat proteins in plants. Annu Rev Plant Biol. 2014;65:415-42. doi: 10.1146/annurev-arplant-050213-040159. Epub 2014 Jan 27. PMID: 24471833.
										TraesCS7D02G229400	Gene: Os06g0329300	Conserved hypothetical protein	Unknown
										TraesCS7D02G229500	Gene: Os06g0329900	SAM dependent carboxyl methyltransferase family protein	Methyltransferase activity	1-McCarthy AA, McCarthy (2007) The structure of two N-methyltransferases from the caffeine biosynthetic pathway.JG. Plant Physiol. 144, 879-89. View articlePMID: 17434991. 2- https://www.uniprot.org/uniprot/Q53L54
										TraesCS7D02G229300	Gene: GALS1 AT2G33570	Galactan beta-1,4-galactosyltransferase GALS1 [Source:UniProtKB/Swiss-Prot;Acc:O22807]	Plant growth, development and plant-defense responses.	Berit Ebert, Devon Birdseye, April J M Liwanag, Tomas Laursen, Emilie A Rennie, Xiaoyuan Guo, Michela Catena, Carsten Rautengarten, Solomon H Stonebloom, Pawel Gluza, Venkataramana R Pidatala, Mathias C F Andersen, Roshan Cheetamun, Jenny C Mortimer, Joshua L Heazlewood, Antony Bacic, Mads H Clausen, William G T Willats, Henrik V Scheller, The Three Members of the Arabidopsis Glycosyltransferase …
											Gene: Os06g0328800	Protein of unknown function DUF23 family protein	Cell wall biosynthesis	Hansen SF, Harholt J, Oikawa A, Scheller HV. Plant Glycosyltransferases Beyond CAZy: A Perspective on DUF Families. Front Plant Sci. 2012;3:59. Published 2012 Mar 28. doi:10.3389/fpls.2012.00059
											Gene: HORVU.MOREX.r2.7HG0560960.1	SuperContig contig7: 130,647,237-130,650,774 reverse strand.	Unknown
Bio	4291519	2D	567389388	2.2095e-05	0.13383	A/C	A	-53.911	0	TraesCS2D02G460900	Gene: Os12g0157000	DNA-binding pseudobarrel domain domain containing protein	Stress responses and vernalization	Kazuhiko Yamasaki, in Plant Transcription Factors, 2016
										TraesCS2D02G461000	Gene: PCMP-H16 AT5G04780	Pentatricopeptide repeat-containing protein At5g04780, mitochondrial [Source:UniProtKB/Swiss-Prot;Acc:Q9LZ19]	Zinc ion binding	https://www.uniprot.org/uniprot/Q9LZ19
											Gene: Os12g0156900	Pentatricopeptide repeat domain containing protein	Physiological processes, such as plant development, embryogenesis, and biotic- and abiotic-stress responses	Takehito Kobayashi, Yusuke Yagi, Taizo Tamura, Takahiro Nakamura (2019) Identification of new pentatricopeptide repeat proteins,Plant Biotechnology 37, 111–116 (2020) DOI: 10.5511/plantbiotechnology.20.0116a MREF1 and 2, involved in mitochondrial RNA editing, using computational target RNA prediction
											Gene: VIT_13s0073g00080	Pentatricopeptide repeat-containing protein At5g04780, mitochondrial [Source:Projected from Arabidopsis thaliana (AT5G04780) UniProtKB/Swiss-Prot;Acc:Q9LZ19]	Zinc ion binding	https://www.uniprot.org/uniprot/Q9LZ19
										TraesCS2D02G460600	Gene: Os04g0618200	Similar to cDNA clone:J013046D23, full insert sequence	Unknown
										TraesCS2D02G460300		GPI mannosyltransferase 2 [Source:UniProtKB/TrEMBL;Acc:W5BRU7]	Plant development.	Desnoyer, N., Howard, G., Jong, E. et al. AtPIG-S, a predicted Glycosylphosphatidylinositol Transamidase subunit, is critical for pollen tube growth in Arabidopsis. BMC Plant Biol 20, 380 (2020). https://doi.org/10.1186/s12870-020-02587-x
										TraesCS2D02G460400	Gene: AT3G14580	Pentatricopeptide repeat-containing protein At3g14580, mitochondrial [Source:UniProtKB/Swiss-Prot;Acc:Q9LUD6]	Plant development	Lee K, Han JH, Park YI, Colas des Francs-Small C, Small I, Kang H. The mitochondrial pentatricopeptide repeat protein PPR19 is involved in the stabilization of NADH dehydrogenase 1 transcripts and is crucial for mitochondrial function and Arabidopsis thaliana development. New Phytol. 2017 Jul;215(1):202-216. doi: 10.1111/nph.14528. Epub 2017 Mar 23. PMID: 28332713
											Gene: Os04g0618050	Pentatricopeptide repeat containing protein	Physiological processes, such as plant development, embryogenesis, and biotic- and abiotic-stress responses	Takehito Kobayashi, Yusuke Yagi, Taizo Tamura, Takahiro Nakamura (2019) Identification of new pentatricopeptide repeat proteins,Plant Biotechnology 37, 111–116 (2020) DOI: 10.5511/plantbiotechnology.20.0116a MREF1 and 2, involved in mitochondrial RNA editing, using computational target RNA prediction
										TraesCS2D02G460500		Scarecrow-like protein 29 [Source:Projected from Arabidopsis thaliana (AT3G13840) UniProtKB/Swiss-Prot;Acc:Q9LRW3]	Plays crucial roles in plant growth and development	Large-scale analysis of the GRAS gene family in Arabidopsis thaliana. Lee MH, Kim B, Song SK, Heo JO, Yu NI, Lee SA, Kim M, Kim DG, Sohn SO, Lim CE, Chang KS, Lee MM, Lim J. Plant Mol. Biol. 67, 659-70, (2008). View articlePMID: 18500650
										TraesCS2D02G460200	Gene: GLP2A AT5G39160	Germin-like protein subfamily 1 member 18 [Source:UniProtKB/Swiss-Prot;Acc:P92999]	Responses against various abiotic and biotic stresses, especially pathogens, is well validated	Pei Y, Li X, Zhu Y, Ge X, Sun Y, Liu N, Jia Y, Li F and Hou Y (2019) GhABP19, a Novel Germin-Like Protein From Gossypium hirsutum, Plays an Important Role in the Regulation of Resistance to Verticillium and Fusarium Wilt Pathogens. Front. Plant Sci. 10:583. doi: 10.3389/fpls.2019.00583
SPAD	32785603	1D	11516015	0.00011249	0.12809	A/C	A	3.65283	0	TraesCS1D02G030600	Gene: AT2G37660	Uncharacterized protein At2g37660, chloroplastic [Source:UniProtKB/Swiss-Prot;Acc:O80934]	Copper ion binding	https://www.uniprot.org/uniprot/O80934
											Gene: Os05g0110300	Similar to NAD-dependent epimerase/dehydratase	Catalytic activity	https://www.uniprot.org/uniprot/B7HU42
										TraesCS1D02G030500	Gene: AT5G02160	AT5g02160 [Source:UniProtKB/TrEMBL;Acc:Q9FPH2]	Negative regulation of translation in response to stress	https://www.uniprot.org/uniprot/Q9FPH2
											Gene: Os05g0110100	Heat shock protein DnaJ, cysteine-rich domain domain containing protein	Heat shock protein binding	https://www.ebi.ac.uk/interpro/entry/InterPro/IPR001305/
										TraesCS1D02G030400		Protein DETOXIFICATION [Source:UniProtKB/TrEMBL;Acc:W5ANP1]	Antiporter activity, transmembrane transporter activity and xenobiotic transmembrane transporter activity	https://www.uniprot.org/uniprot/O49660
										TraesCS1D02G030300	Gene: OsRFP Os05g0110000	Zinc finger, RING/FYVE/PHD-type domain containing protein	Abiotic stress tolerance.	Zang D, Li H, Xu H, Zhang W, Zhang Y, Shi X and Wang Y (2016) An Arabidopsis Zinc Finger Protein Increases Abiotic Stress Tolerance by Regulating Sodium and Potassium Homeostasis, Reactive Oxygen Species Scavenging and Osmotic Potential. Front. Plant Sci. 7:1272. doi: 10.3389/fpls.2016.01272
										TraesCS1D02G030041	Gene: rNBS41 Os02g0262800	Similar to NBS-LRR protein (Fragment)	Pathogen resistance	DeYoung BJ, Innes RW. Plant NBS-LRR proteins in pathogen sensing and host defense. Nat Immunol. 2006;7(12):1243-1249. doi:10.1038/ni1410
										TraesCS1D02G029500	Gene: AT3G21620	CSC1-like protein At3g21620 [Source:UniProtKB/Swiss-Prot;Acc:Q9LVE4]	Calcium activated cation channel activity	https://www.uniprot.org/uniprot/Q9LVE4
											Gene: OsOSCA1.2 Os05g0594700	Similar to Hv711N16.16 (Fragment)	Regulate hormonal control of vegetative growth, plant reproduction, light response, biotic and abiotic stress tolerance and DNA repair, indicates a major role for protein degradation in control of plant life	Mazzucotelli E, Belloni S, Marone D, et al. The e3 ubiquitin ligase gene family in plants: regulation by degradation. Curr Genomics. 2006;7(8):509-522. doi:10.2174/138920206779315728
										TraesCS1D02G029600	Gene: HORVU.MOREX.r2.1HG0003530.1	SuperContig contig1: 4,758,258-4,761,193 forward strand.	Unknown
										TraesCS1D02G029700	Gene: Os08g0111300	Transferase family protein	Biotic stress response	Gullner G, Komives T, Király L and Schröder P (2018) Glutathione S-Transferase Enzymes in Plant-Pathogen Interactions. Front. Plant Sci. 9:1836. doi: 10.3389/fpls.2018.01836
										TraesCS1D02G029400	Gene: APUM2 AT2G29190	Pumilio homolog 2 [Source:UniProtKB/Swiss-Prot;Acc:Q9ZW06]	mRNA decay and localization, translational repression	Park, S.H., Kim, HS., Kalita, P.J. et al. Structural and functional similarities and differences in nucleolar Pumilio RNA-binding proteins between Arabidopsis and the charophyte Chara corallina. BMC Plant Biol 20, 230 (2020). https://doi.org/10.1186/s12870-020-02444-x
											Gene: Os05g0109600	RNA binding protein PufA	Controlling gene expression at the post-transcriptional level by promoting RNA decay and repressing translation	Tam, P.P., Barrette-Ng, I.H., Simon, D.M. et al. The Puf family of RNA-binding proteins in plants: phylogeny, structural modeling, activity and subcellular localization. BMC Plant Biol 10, 44 (2010). https://doi.org/10.1186/1471-2229-10-44
										TraesCS1D02G029200	Gene: Os11g0657900	Similar to NB-ARC domain containing protein	Disease resistance	Gerben van Ooijen, Gabriele Mayr, Mobien M. A. Kasiem, Mario Albrecht, Ben J. C. Cornelissen, Frank L. W. Takken, Structure–function analysis of the NB-ARC domain of plant disease resistance proteins, Journal of Experimental Botany, Volume 59, Issue 6, April 2008, Pages 1383–1397, https://doi.org/10.1093/jxb/ern045
										TraesCS1D02G029100	Gene: TraesCS1D02G029100	RGA1e-like protein [Source:UniProtKB/TrEMBL;Acc:S5DMA6]	Defense response	https://www.uniprot.org/uniprot/S5DMA6
										TraesCS1D02G028800	Gene: Pi42(t) Os12g0281600	NB-ARC domain containing protein	Disease resistance	van Ooijen, Gerben & Mayr, Gabriele & Kasiem, Mobien & Albrecht, Mario & Cornelissen, Ben & Takken, Frank. (2008). Structure—Function analysis of the NB-ARC domain of plant disease resistance proteins. Journal of experimental botany. 59. 1383-97. 10.1093/jxb/ern045
										TraesCS1D02G028200	Gene: Os11g0657900	Similar to NB-ARC domain containing protein	Disease resistance	van Ooijen, Gerben & Mayr, Gabriele & Kasiem, Mobien & Albrecht, Mario & Cornelissen, Ben & Takken, Frank. (2008). Structure—Function analysis of the NB-ARC domain of plant disease resistance proteins. Journal of experimental botany. 59. 1383-97. 10.1093/jxb/ern045
CT	32786555	6D	10101758	9.3704e-05	0.12113	A/C	A	3.44192	0	TraesCS6D02G027700	Gene: PBL15 AT1G61590	Probable serine/threonine-protein kinase PBL15 [Source:UniProtKB/Swiss-Prot;Acc:Q9SY91]	Defense response	https://www.uniprot.org/uniprot/Q9SY91
										TraesCS6D02G027400	Gene: AT5G24680	Peptidase C78, ubiquitin fold modifier-specific peptidase 1/ 2 [Source:UniProtKB/TrEMBL;Acc:Q9FIR7]	Plant physiological processes.	Santamaría ME, Diaz-Mendoza M, Diaz I, Martinez M. Plant protein peptidase inhibitors: an evolutionary overview based on comparative genomics. BMC Genomics. 2014;15(1):812. Published 2014 Sep 25. doi:10.1186/1471-2164-15-812
										TraesCS6D02G027000	Gene: Os02g0106600	Zinc finger, RING/FYVE/PHD-type domain containing protein	Abiotic stress tolerance	Zang D, Li H, Xu H, Zhang W, Zhang Y, Shi X and Wang Y (2016) An Arabidopsis Zinc Finger Protein Increases Abiotic Stress Tolerance by Regulating Sodium and Potassium Homeostasis, Reactive Oxygen Species Scavenging and Osmotic Potential. Front. Plant Sci. 7:1272. doi: 10.3389/fpls.2016.01272
										TraesCS6D02G026900	Gene: PCMP-H22 AT1G68930	Putative pentatricopeptide repeat-containing protein At1g68930 [Source:UniProtKB/Swiss-Prot;Acc:Q9CAA8]	Physiological roles during plant growth and development	Alice Barkan and Ian Small (2014) Pentatricopeptide Repeat Proteins in Plants. Annual Review of Plant Biology. Vol. 65:415-442 (Volume publication date April 2014)
											Gene: Os02g0106300	Pentatricopeptide repeat domain containing protein	Physiological processes, such as plant development, embryogenesis, and biotic- and abiotic-stress responses	Takehito Kobayashi, Yusuke Yagi, Taizo Tamura, Takahiro Nakamura (2019) Identification of new pentatricopeptide repeat proteins,Plant Biotechnology 37, 111–116 (2020) DOI: 10.5511/plantbiotechnology.20.0116a MREF1 and 2, involved in mitochondrial RNA editing, using computational target RNA prediction
										TraesCS6D02G026500	Gene: BFRUCT3 AT1G62660	Acid beta-fructofuranosidase 3, vacuolar [Source:UniProtKB/Swiss-Prot;Acc:Q43348]	Responsiveness to drought stress in vegetative tissues	Kim et al., 2000
											Gene: OSINV3 Os02g0106100	Similar to Fructosyltransferase	Stress environments tollerance	Ravi Valluru, Wim Van den Ende, Plant fructans in stress environments: emerging concepts and future prospects, Journal of Experimental Botany, Volume 59, Issue 11, August 2008, Pages 2905–2916, https://doi.org/10.1093/jxb/ern164
										TraesCS6D02G026600	Gene: OSINV3 Os02g0106100	Similar to Fructosyltransferase	Stress environments tollerance	Ravi Valluru, Wim Van den Ende, Plant fructans in stress environments: emerging concepts and future prospects, Journal of Experimental Botany, Volume 59, Issue 11, August 2008, Pages 2905–2916, https://doi.org/10.1093/jxb/ern164
										TraesCS6D02G026400	Gene: BFRUCT3 AT1G62660	Acid beta-fructofuranosidase 3, vacuolar [Source:UniProtKB/Swiss-Prot;Acc:Q43348]	Responsiveness to drought stress in vegetative tissues.	Kim et al., 2000
											Gene: OSINV3 Os02g0106100	Similar to Fructosyltransferase	Stress environments tollerance	Ravi Valluru, Wim Van den Ende, Plant fructans in stress environments: emerging concepts and future prospects, Journal of Experimental Botany, Volume 59, Issue 11, August 2008, Pages 2905–2916, https://doi.org/10.1093/jxb/ern164
										TraesCS6D02G026300	Gene: BFRUCT3 AT1G62660	Acid beta-fructofuranosidase 3, vacuolar [Source:UniProtKB/Swiss-Prot;Acc:Q43348]	Responsiveness to drought stress in vegetative tissues.	Kim et al., 2000
											Gene: OSINV3 Os02g0106100	Similar to Fructosyltransferase	Stress environments tollerance	Ravi Valluru, Wim Van den Ende, Plant fructans in stress environments: emerging concepts and future prospects, Journal of Experimental Botany, Volume 59, Issue 11, August 2008, Pages 2905–2916, https://doi.org/10.1093/jxb/ern164
										TraesCS6D02G026200	Gene: SBH2 AT1G14290	SBH2 [Source:UniProtKB/TrEMBL;Acc:A0A178WPE2]	Oxidoreductase activity and iron ion binding	https://www.uniprot.org/uniprot/A0A178WPE2
											Gene: Os06g0330400	Fatty acid hydroxylase domain containing protein	Defense against various biotic and abiotic stresses inculding heat and drought stresses	He M and Ding N-Z (2020) Plant Unsaturated Fatty Acids: Multiple Roles in Stress Response. Front. Plant Sci. 11:562785. doi: 10.3389/fpls.2020.562785
