# Supplementary material for: Genome-Wide Association Study of Morpho-Physiological Traits in Aegilops tauschii to Broaden Wheat Genetic Diversity
Source: Plants (Basel). 2021 Jan 22;10(2):211. doi: 10.3390/plants10020211 (PMC7911611; doi:10.3390/plants10020211)
Supplement: Supplementary file 1 [file plants-10-00211-s001.zip › Supplemental Table 3.xlsx]

## Sheet: Supplementary Table 1
Supplementary Table 3. Plant materials used in this study.
Origin	TauL1					TauL2					TauL3
Syria	IG 47259					IG 46623
Turkey	KU-2131(T)	KU-2132(T)	KU-2133(T)	KU-2136(T)	KU-2137(T)	PI 486267
	KU-2138(T)	KU-2140(T)	KU-2141(T)	PI 486270	PI 486274
	PI 486277	PI 554319
Georgia						AE 1037	KU-2827(T)				AE 454	AE 457-1
	KU-2826(T)	KU-2828(T)	KU-2834(T)	KU-2836(T)	AE 933-1						AE 929	KU-2829A(T)
											KU-2832(T)
Armenia	CGN 10734	IG 126273	IG 126280	IG 126293	IG 126353	IG 126991	IG 47173	KU-2811(T)
	IG 127015	IG 48747	IG 48748	IG 48758	KU-2809(A)
	KU-2810(T)	KU-2814(T)	KU-2816(T)	KU-2821(T)	KU-2822A(T)
	KU-2823(T)
Azerbaijan	IG 47196					IG 47182	IG 47186	IG 47188	IG 47192	IG 47193
						IG 47194	IG 47199	IG 47202	IG 47203	IG 47204
						KU-2801(T)	KU-2804(T)	KU-2806(T)
Iran	IG 49095	KU-2068(T)	KU-2082(T)	KU-2113(T)	KU-2115(T)	KU-20-7(T)	KU-20-8(T)	KU-20-9(S)	KU-20-10(M)	KU-2069(T)
	KU-2116(T)	KU-2120(T)	KU-2121(T)	KU-2122(T)	KU-2142(T)	KU-2074(S)	KU-2075(S)	KU-2076(S)	KU-2077(S)	KU-2078(S)
	KU-2143(T)	KU-2148(T)	KU-2149(T)	KU-2150(T)	KU-2151(T)	KU-2079(S)	KU-2083(T)	KU-2086(T)	KU-2087(S)	KU-2088(S)
	KU-2152(T)	KU-2153(T)	KU-2154(T)	KU-2157(T)		KU-2090(S)	KU-2092(S)	KU-2093(S)	KU-2096(S)	KU-2097(T)
						KU-2098(T)	KU-2100(M)	KU-2101(T)	KU-2102(T)	KU-2103(T)
						KU-2104(T)	KU-2105(T)	KU-2106(T)	KU-2107(T)	KU-2108(M)
						KU-2109(M)	KU-2110(T)	KU-2111(T)	KU-2112(T)	KU-2118(T)
						KU-2124(T)	KU-2126(T)	KU-2155(T)	KU-2156(T)	KU-2158(M)
						KU-2159(T)	KU-2160(M)
Turkmenistan	IG 120735	IG 126387	IG 48508	IG 48518
Afghanistan	KU-2010(T)	KU-2012(T)	KU-2016(T)	KU-2018(T)	KU-2022(T)
	KU-2025(T)	KU-2027(T)	KU-2028(A)	KU-2032(T)	KU-2035(T)
	KU-2039(T)	KU-2042(T)	KU-2043(T)	KU-2044(T)	KU-2050(T)
	KU-2051(T)	KU-2056(T)	KU-2058(T)	KU-2059(A)	KU-2061(T)
	KU-2063(T)	KU-2066(T)	KU-2612(M)	KU-2617(T)	KU-2621(T)
	KU-2624(T)	KU-2627(T)	KU-2630(T)	KU-2632(T)	KU-2633(T)
	KU-2635(T)	KU-2636(A)	KU-2639(T)	n	PI 476874
Pakistan	CGN 10767	CGN 10768	CGN 10769	CGN 10770	CGN 10771
	IG 108561	IG 46666	IG 46682	KU-2001(T)	KU-2003(A)
	KU-2006(T)	KU-2008(T)	KU-20-6(A)
Tajikistan	AE 1038-1	IG 48554	IG 48559
	IG 48564
Uzbekistan	IG 120736	IG 123910	IG 48539	IG 48565
Kirgiz	IG 131606
Dagistan						IG 120863	IG 48274	KU-20-1(T)
India	IG 48042
China	AT 47	AT 55	AT 60	AT 76	AT 80
	PI 499262	PI 508262	PI 508264
Unknown lineages reclassified in this study	AE 142	AE 183	AE 193	AE 194	AE 196	AE 141(UN)	AE 143	AE 144	AE 145	AE 146
	AE 200	AE 207	AE 208	AE 212	AE 216	AE 147	AE 150	AE 179	AE 184	AE 188
	AE 218	AE 219	AE 222	AE 224	AE 226	AE 189	AE 191	AE 192	AE 195	AE 197
	AE 229	AE 230	AE 231	AE 237	AE 238	AE 199	AE 201	AE 202	AE 203	AE 204
	AE 242	AE 245	AE 248	AE 249	AE 251	AE 205	AE 206	AE 209	AE 210	AE 211
	AE 253	AE 254	AE 257	AE 260	AE 263	AE 213	AE 215	AE 217	AE 220	AE 221
	AE 268	AE 269	AE 272	AE 398	AE 422	AE 223	AE 227	AE 233	AE 234	AE 239
	AE 424	AE 426	AE 428	AE 429	AE 430	AE 240	AE 255	AE 256	AE 260	AE 261
	AE 433	AE 457	AE 498	AE 525	AE 541	AE 262	AE 264	AE 265	AE 267	AE 270
	AE 560	AE 67	AE 817	AE 858	AE 933	AE 273	AE 276	AE 277	AE 279	AE 280
	AE 938	AE 955	AE 964	AE 1037-1	AE 1068	AE 281	AE 282	AE 291	AE 3	AE 32
	AK 228	CGN 10732	CGN 10733			AE 400	AE 425	AE 427	AE 431	AE 432
						AE 434	AE 469	AE 472	AE 473	AE 476
						AE 490	AE 499	AE 526	AE 527	AE 594
						AE 636	AE 637	AE 647	AE 692	AE 723
						AE 724	AE 841	AE 929-1	AE 940	AE 941
						AE 956	AE 1038	AE 1039	AE 1040	AE 1055
						AE 1069	CGN 10731	GE12-14-O-1	GE12-28-O-2	KU-20-2(T)
						KU-2616(T)
Accessions shown in italics were classified in a previous study (Mahjoob et al. 2020) into lineages TauL1, TauL2, or TauL3, whereas accessions shown in plain font were reported by Matsuoka et al. (2009). (S) Ae. tauschii ssp. strangulata, (A) Ae. tauschii ssp. tauschii var. anathera, (M) ssp. tauschii var. meiyeri, and (T) ssp. tauschii var. typica. Accessions without letters in parentheses have …
